# Supplementary material for: Exploring Aroma and Flavor Diversity in Cannabis sativa L.—A Review of Scientific Developments and Applications
Source: Molecules. 2025 Jun 28;30(13):2784. doi: 10.3390/molecules30132784 (PMC12251074; doi:10.3390/molecules30132784)
Supplement: Supplementary file 1 [file molecules-30-02784-s001.zip]

Archive with 2 entries (2 files):
- Supporting Table S1.xlsx
- Supporting Table S2.xlsx
