# Supplementary material for: Exploring Aroma and Flavor Diversity in Cannabis sativa L.—A Review of Scientific Developments and Applications
Source: Molecules. 2025 Jun 28;30(13):2784. doi: 10.3390/molecules30132784 (PMC12251074; doi:10.3390/molecules30132784)
Supplement: Supplementary file 1 [file molecules-30-02784-s001.zip › Supporting Table S1.xlsx]

## Sheet: TerpeneWheelData
Terpenes	Aroma Tags	Referance link
Cymene	Spicy	https://www.bccannabisstores.com/blogs/learn/introducing-our-new-terpene-wheel
Terpinine	Spicy	https://www.bccannabisstores.com/blogs/learn/introducing-our-new-terpene-wheel
Sabinine	Spicy	https://www.bccannabisstores.com/blogs/learn/introducing-our-new-terpene-wheel
Borneol	Spicy	https://www.bccannabisstores.com/blogs/learn/introducing-our-new-terpene-wheel
Phellandrene	Spicy	https://www.bccannabisstores.com/blogs/learn/introducing-our-new-terpene-wheel
Caryophyllene	Spicy	https://www.bccannabisstores.com/blogs/learn/introducing-our-new-terpene-wheel
Geranyl Acetate	Floral	https://www.bccannabisstores.com/blogs/learn/introducing-our-new-terpene-wheel
Geraniol	Floral	https://www.bccannabisstores.com/blogs/learn/introducing-our-new-terpene-wheel
Linalool	Floral	https://www.bccannabisstores.com/blogs/learn/introducing-our-new-terpene-wheel
Bisabolol	Floral	https://www.bccannabisstores.com/blogs/learn/introducing-our-new-terpene-wheel
Nerolidol	Floral	https://www.bccannabisstores.com/blogs/learn/introducing-our-new-terpene-wheel
Ocimene	Earthy	https://www.bccannabisstores.com/blogs/learn/introducing-our-new-terpene-wheel
Fenchol	Earthy	https://www.bccannabisstores.com/blogs/learn/introducing-our-new-terpene-wheel
Myrcene	Earthy	https://www.bccannabisstores.com/blogs/learn/introducing-our-new-terpene-wheel
Terpinolene	Earthy	https://www.bccannabisstores.com/blogs/learn/introducing-our-new-terpene-wheel
Carene	Earthy	https://www.bccannabisstores.com/blogs/learn/introducing-our-new-terpene-wheel
Humulene	Woody	https://www.bccannabisstores.com/blogs/learn/introducing-our-new-terpene-wheel
Phytol	Woody	https://www.bccannabisstores.com/blogs/learn/introducing-our-new-terpene-wheel
Cedrene	Woody	https://www.bccannabisstores.com/blogs/learn/introducing-our-new-terpene-wheel
Pinene	Woody	https://www.bccannabisstores.com/blogs/learn/introducing-our-new-terpene-wheel
Camphor	Minty	https://www.bccannabisstores.com/blogs/learn/introducing-our-new-terpene-wheel
Isopulegone	Minty	https://www.bccannabisstores.com/blogs/learn/introducing-our-new-terpene-wheel
Pulegone	Minty	https://www.bccannabisstores.com/blogs/learn/introducing-our-new-terpene-wheel
Menthol	Minty	https://www.bccannabisstores.com/blogs/learn/introducing-our-new-terpene-wheel
Eucalyptol	Minty	https://www.bccannabisstores.com/blogs/learn/introducing-our-new-terpene-wheel
Camphene	Minty	https://www.bccannabisstores.com/blogs/learn/introducing-our-new-terpene-wheel
Limonene	Citrus	https://www.bccannabisstores.com/blogs/learn/introducing-our-new-terpene-wheel
Valencene	Citrus	https://www.bccannabisstores.com/blogs/learn/introducing-our-new-terpene-wheel
Cymene	Cumin	https://www.bccannabisstores.com/blogs/learn/introducing-our-new-terpene-wheel
Terpinine	Cardamom	https://www.bccannabisstores.com/blogs/learn/introducing-our-new-terpene-wheel
Sabinine	Bay Leaves	https://www.bccannabisstores.com/blogs/learn/introducing-our-new-terpene-wheel
Borneol	Turmeric	https://www.bccannabisstores.com/blogs/learn/introducing-our-new-terpene-wheel
Phellandrene	Allspice	https://www.bccannabisstores.com/blogs/learn/introducing-our-new-terpene-wheel
Caryophyllene	Black Papper	https://www.bccannabisstores.com/blogs/learn/introducing-our-new-terpene-wheel
Geranyl Acetate	Palmarosa	https://www.bccannabisstores.com/blogs/learn/introducing-our-new-terpene-wheel
Geranyl Acetate	Lilac	https://www.bccannabisstores.com/blogs/learn/introducing-our-new-terpene-wheel
Geraniol	Geranium	https://www.bccannabisstores.com/blogs/learn/introducing-our-new-terpene-wheel
Linalool	Lavender	https://www.bccannabisstores.com/blogs/learn/introducing-our-new-terpene-wheel
Bisabolol	Chamomile	https://www.bccannabisstores.com/blogs/learn/introducing-our-new-terpene-wheel
Nerolidol	Orange Blossom	https://www.bccannabisstores.com/blogs/learn/introducing-our-new-terpene-wheel
Ocimene	Parsley	https://www.bccannabisstores.com/blogs/learn/introducing-our-new-terpene-wheel
Fenchol	Fennel	https://www.bccannabisstores.com/blogs/learn/introducing-our-new-terpene-wheel
Myrcene	Thyme	https://www.bccannabisstores.com/blogs/learn/introducing-our-new-terpene-wheel
Terpinolene	Juniper	https://www.bccannabisstores.com/blogs/learn/introducing-our-new-terpene-wheel
Carene	Rosemary	https://www.bccannabisstores.com/blogs/learn/introducing-our-new-terpene-wheel
Humulene	Hops	https://www.bccannabisstores.com/blogs/learn/introducing-our-new-terpene-wheel
Phytol	Grass	https://www.bccannabisstores.com/blogs/learn/introducing-our-new-terpene-wheel
Cedrene	Cedar	https://www.bccannabisstores.com/blogs/learn/introducing-our-new-terpene-wheel
Pinene	Pine	https://www.bccannabisstores.com/blogs/learn/introducing-our-new-terpene-wheel
Camphor	Tea Tree	https://www.bccannabisstores.com/blogs/learn/introducing-our-new-terpene-wheel
Isopulegone	Menthol	https://www.bccannabisstores.com/blogs/learn/introducing-our-new-terpene-wheel
Pulegone	Papermint	https://www.bccannabisstores.com/blogs/learn/introducing-our-new-terpene-wheel
Menthol	Spearmint	https://www.bccannabisstores.com/blogs/learn/introducing-our-new-terpene-wheel
Eucalyptol	Eucalyptus	https://www.bccannabisstores.com/blogs/learn/introducing-our-new-terpene-wheel
Camphene	Camphor	https://www.bccannabisstores.com/blogs/learn/introducing-our-new-terpene-wheel
Limonene	Lemon	https://www.bccannabisstores.com/blogs/learn/introducing-our-new-terpene-wheel
Valencene	Orange	https://www.bccannabisstores.com/blogs/learn/introducing-our-new-terpene-wheel
Limonene	Citrus	https://groffna.com/what-is-a-terpene-chart/
Limonene	Lemon	https://groffna.com/what-is-a-terpene-chart/
Limonene	Orange	https://groffna.com/what-is-a-terpene-chart/
Humulene	Woody	https://groffna.com/what-is-a-terpene-chart/
Humulene	Earthy	https://groffna.com/what-is-a-terpene-chart/
Pinene	Sharp	https://groffna.com/what-is-a-terpene-chart/
Pinene	Sweet	https://groffna.com/what-is-a-terpene-chart/
Pinene	Pine	https://groffna.com/what-is-a-terpene-chart/
Linalool	Floral	https://groffna.com/what-is-a-terpene-chart/
Linalool	Citrus	https://groffna.com/what-is-a-terpene-chart/
Linalool	Spices	https://groffna.com/what-is-a-terpene-chart/
Caryophyllene	Peppery	https://groffna.com/what-is-a-terpene-chart/
Caryophyllene	Woody	https://groffna.com/what-is-a-terpene-chart/
Caryophyllene	Spices	https://groffna.com/what-is-a-terpene-chart/
Myrcene	Musky	https://groffna.com/what-is-a-terpene-chart/
Myrcene	Cloves	https://groffna.com/what-is-a-terpene-chart/
Myrcene	Herbal	https://groffna.com/what-is-a-terpene-chart/
Myrcene	Citrus	https://groffna.com/what-is-a-terpene-chart/
Limonene	Citrus	https://blimburnseeds.com/blog/tips-and-tricks/terpene-wheel/
Limonene	Lemon	https://blimburnseeds.com/blog/tips-and-tricks/terpene-wheel/
Limonene	Orange	https://blimburnseeds.com/blog/tips-and-tricks/terpene-wheel/
Myrcene	Citrus	https://blimburnseeds.com/blog/tips-and-tricks/terpene-wheel/
Myrcene	Mango	https://blimburnseeds.com/blog/tips-and-tricks/terpene-wheel/
Myrcene	Musky	https://blimburnseeds.com/blog/tips-and-tricks/terpene-wheel/
Caryophyllene	Peppery	https://blimburnseeds.com/blog/tips-and-tricks/terpene-wheel/
Caryophyllene	Woody	https://blimburnseeds.com/blog/tips-and-tricks/terpene-wheel/
Caryophyllene	Spices	https://blimburnseeds.com/blog/tips-and-tricks/terpene-wheel/
Humulene	Earthy	https://blimburnseeds.com/blog/tips-and-tricks/terpene-wheel/
Humulene	Woody	https://blimburnseeds.com/blog/tips-and-tricks/terpene-wheel/
Humulene	Basil	https://blimburnseeds.com/blog/tips-and-tricks/terpene-wheel/
Linalool	Floral	https://blimburnseeds.com/blog/tips-and-tricks/terpene-wheel/
Linalool	Citrus	https://blimburnseeds.com/blog/tips-and-tricks/terpene-wheel/
Linalool	Sweet	https://blimburnseeds.com/blog/tips-and-tricks/terpene-wheel/
Pinene	Pine	https://blimburnseeds.com/blog/tips-and-tricks/terpene-wheel/
Pinene	Herbs	https://blimburnseeds.com/blog/tips-and-tricks/terpene-wheel/
Pinene	Woody	https://blimburnseeds.com/blog/tips-and-tricks/terpene-wheel/
Limonene	Citrus	https://pevgrow.com/blog/en/informative-graphic-of-marijuana-terpene-profiles/
Limonene	Lemon	https://pevgrow.com/blog/en/informative-graphic-of-marijuana-terpene-profiles/
Limonene	Orange	https://pevgrow.com/blog/en/informative-graphic-of-marijuana-terpene-profiles/
Limonene	Grapefruit	https://pevgrow.com/blog/en/informative-graphic-of-marijuana-terpene-profiles/
Limonene	Lime	https://pevgrow.com/blog/en/informative-graphic-of-marijuana-terpene-profiles/
Caryophyllene	Spicy	https://pevgrow.com/blog/en/informative-graphic-of-marijuana-terpene-profiles/
Myrcene	Herbal	https://pevgrow.com/blog/en/informative-graphic-of-marijuana-terpene-profiles/
Myrcene	Earthy	https://pevgrow.com/blog/en/informative-graphic-of-marijuana-terpene-profiles/
Pinene	Pine	https://pevgrow.com/blog/en/informative-graphic-of-marijuana-terpene-profiles/
Pinene	Fir tree	https://pevgrow.com/blog/en/informative-graphic-of-marijuana-terpene-profiles/
Eucalyptol	Minty	https://pevgrow.com/blog/en/informative-graphic-of-marijuana-terpene-profiles/
Eucalyptol	Eucalyptus	https://pevgrow.com/blog/en/informative-graphic-of-marijuana-terpene-profiles/
Linalool	Floral	https://pevgrow.com/blog/en/informative-graphic-of-marijuana-terpene-profiles/
Linalool	Lavender	https://pevgrow.com/blog/en/informative-graphic-of-marijuana-terpene-profiles/
Terpineol	Herbal	https://pevgrow.com/blog/en/informative-graphic-of-marijuana-terpene-profiles/
Terpineol	Floral	https://pevgrow.com/blog/en/informative-graphic-of-marijuana-terpene-profiles/
Terpineol	Pine	https://pevgrow.com/blog/en/informative-graphic-of-marijuana-terpene-profiles/
Terpineol	Citrus	https://pevgrow.com/blog/en/informative-graphic-of-marijuana-terpene-profiles/
Humulene	Earthy	https://pevgrow.com/blog/en/informative-graphic-of-marijuana-terpene-profiles/
Humulene	Woody	https://pevgrow.com/blog/en/informative-graphic-of-marijuana-terpene-profiles/
Humulene	Hops	https://pevgrow.com/blog/en/informative-graphic-of-marijuana-terpene-profiles/
Humulene	Herbal	https://pevgrow.com/blog/en/informative-graphic-of-marijuana-terpene-profiles/
Humulene	Spices	https://pevgrow.com/blog/en/informative-graphic-of-marijuana-terpene-profiles/
Ocimene	Candy	https://pevgrow.com/blog/en/informative-graphic-of-marijuana-terpene-profiles/
Ocimene	Herbal	https://pevgrow.com/blog/en/informative-graphic-of-marijuana-terpene-profiles/
Ocimene	Woody	https://pevgrow.com/blog/en/informative-graphic-of-marijuana-terpene-profiles/
Ocimene	Citrus	https://pevgrow.com/blog/en/informative-graphic-of-marijuana-terpene-profiles/
Myrcene	Earthy	https://etherealgolddispensary.com/blogs/news/terpene-chart-the-guide-to-enhancing-your-cannabis-experience
Myrcene	Musky	https://etherealgolddispensary.com/blogs/news/terpene-chart-the-guide-to-enhancing-your-cannabis-experience
Limonene	Citrus	https://etherealgolddispensary.com/blogs/news/terpene-chart-the-guide-to-enhancing-your-cannabis-experience
Caryophyllene	Spicy	https://etherealgolddispensary.com/blogs/news/terpene-chart-the-guide-to-enhancing-your-cannabis-experience
Caryophyllene	Peppery	https://etherealgolddispensary.com/blogs/news/terpene-chart-the-guide-to-enhancing-your-cannabis-experience
Pinene	Fresh	https://etherealgolddispensary.com/blogs/news/terpene-chart-the-guide-to-enhancing-your-cannabis-experience
Pinene	Pine	https://etherealgolddispensary.com/blogs/news/terpene-chart-the-guide-to-enhancing-your-cannabis-experience
Linalool	Floral	https://etherealgolddispensary.com/blogs/news/terpene-chart-the-guide-to-enhancing-your-cannabis-experience
Linalool	Lavender	https://etherealgolddispensary.com/blogs/news/terpene-chart-the-guide-to-enhancing-your-cannabis-experience
Terpinolene	Complex	https://etherealgolddispensary.com/blogs/news/terpene-chart-the-guide-to-enhancing-your-cannabis-experience
Terpinolene	Pine	https://etherealgolddispensary.com/blogs/news/terpene-chart-the-guide-to-enhancing-your-cannabis-experience
Terpinolene	Floral	https://etherealgolddispensary.com/blogs/news/terpene-chart-the-guide-to-enhancing-your-cannabis-experience
Terpinolene	Citrus	https://etherealgolddispensary.com/blogs/news/terpene-chart-the-guide-to-enhancing-your-cannabis-experience
Humulene	Earthy	https://etherealgolddispensary.com/blogs/news/terpene-chart-the-guide-to-enhancing-your-cannabis-experience
Humulene	Woody	https://etherealgolddispensary.com/blogs/news/terpene-chart-the-guide-to-enhancing-your-cannabis-experience
Ocimene	Sweet	https://etherealgolddispensary.com/blogs/news/terpene-chart-the-guide-to-enhancing-your-cannabis-experience
Ocimene	Herbal	https://etherealgolddispensary.com/blogs/news/terpene-chart-the-guide-to-enhancing-your-cannabis-experience
Ocimene	Woody	https://etherealgolddispensary.com/blogs/news/terpene-chart-the-guide-to-enhancing-your-cannabis-experience
Geraniol	Floral	https://etherealgolddispensary.com/blogs/news/terpene-chart-the-guide-to-enhancing-your-cannabis-experience
Geraniol	Rose	https://etherealgolddispensary.com/blogs/news/terpene-chart-the-guide-to-enhancing-your-cannabis-experience
Bisabolol	Delicate	https://etherealgolddispensary.com/blogs/news/terpene-chart-the-guide-to-enhancing-your-cannabis-experience
Bisabolol	Floral	https://etherealgolddispensary.com/blogs/news/terpene-chart-the-guide-to-enhancing-your-cannabis-experience
