# Supplementary material for: Exploring Aroma and Flavor Diversity in Cannabis sativa L.—A Review of Scientific Developments and Applications
Source: Molecules. 2025 Jun 28;30(13):2784. doi: 10.3390/molecules30132784 (PMC12251074; doi:10.3390/molecules30132784)
Supplement: Supplementary file 1 [file molecules-30-02784-s001.zip › Supporting Table S2.xlsx]

## Sheet: Products Data-Aroma&TerpeneTags
Product Name	Product URL	Brand/Company	Description	Aroma & Terpene (Model Based)	Product Type
Galactic Grape	https://ethoscannabis.com/product/galactic-grape-4/	Ethos Cannabis	Balanced hybrid. Galactic Grape is a hybrid weed strain made from a genetic cross between Grape Diamonds and Stardawg IX. This strain is 50% sativa and 50% indica. Galactic Grape has a fruity and gassy flavor and aroma that will make your mouth water. This strain may make you feel euphoric relaxed and creative with its balanced effects. Dried cannabis flower is primarily ingested via inhalation. …	Fruity, Gassy	Flower
Gary Payton	https://ethoscannabis.com/product/gary-payton-3/	Ethos Cannabis	Named after NBA Hall-of-Famer Gary Payton this cultivar is cross-bred with The Y and Snowman Gary Payton is sought out for its strong and pleasant blend of diesel and citrus flavors. The earthy warm aroma of beta-caryophyllene combined with the citrus notes of limonene offers consumers a sweet flavor with a robust aftertaste diesel cultivars are known for. Lineage: The Y x Snowman Consider For: P…	Earthy (Beta-caryophyllene), Citrus (Limonene), Diesel, Sweet	Flower
Grease Bucket	https://ethoscannabis.com/product/grease-bucket-32674/	Ethos Cannabis	This indica-dominant strain will wash over you with warming waves of elation lifting your spirits and settling your body before easing you off to sleep. Youll feel spacey and a little out of touch with reality although super happy about it. A relaxing body buzz will help your physical form settle down before inching its way into your brain and lulling you to sleep. The flavor is just as unique wi…	Sweet, Fruity, Skunky, Sage, Diesel	Flower
Sour Garlic Cookies	https://ethoscannabis.com/product/sour-garlic-cookies/	Ethos Cannabis	Sour Garlic Cookies is a hybrid cultivar that can help you relax while enjoying an aroma profile like none other. A hybrid cross of GMO (aka Garlic Cookies) and Sour Dubb SGC is known for its unique and robust flavor of creamy garlicky spice. Sour Garlic Cookies is packed with terpenes like caryophyllene and beta-myrcene making it ideal for stress alleviation and relaxation. While generally favor…	Garlic, Creamy, Sweet, Sour, Spicy (Caryophyllene), Zesty (Beta-myrcene)	Flower
Wedding Cake	https://ethoscannabis.com/product/wedding-cake-81020/	Ethos Cannabis	Wedding Cake is renowned for pain relief sleep and appetite stimulation thanks to its elevated THC content and trio of pain-abating terpenes: beta-caryophyllene myrcene and humulene. Named Leaflys Strain of the Year in 2019 this indica-leaning hybrid is worthy of celebration sought after for its relaxing and elated effects on body and mind. Wedding Cake inherits its earthy smell from both its par…	Earthy (Beta-caryophyllene), Sweet, Pungent	Flower
14 Counties Farmers Cherry Cosmo 4g	https://ethoscannabis.com/product/14-counties-farmer-s-cherry-cosmo-4g/	Ethos Cannabis	One dry hit of this tangy Red Pop x Bakers Dozen tango summons daydreams of a chocolate-covered cherry-limeade Ludens cough drop. With earthy footprints filled with apricot oolong tea and plum wine its light flavor eucalyptus feel and heavy clouds will clear the sinuses and linger long after you light up.. Lineage: Red Pop x Bakers Dozen Consider For: Uplifting Relaxation Euphoria Flavor Profile:…	Earthy, Apricot, Plum, Eucalyptus, Cherry, Vanilla, Sweet	Flower
Larry Byrd	https://ethoscannabis.com/product/larry-byrd/	Ethos Cannabis	Larry Bird Kush is a hybrid strain that was named after the famous Boston Celtics basketball coach Larry Bird. This dank bud is a potent cross between the insanely popular and pungent Blue Cheese X Hindu Kush X 213 Haze strains and offers the user a THC level ranging from 14-18% on average. Users describe the Larry Bird Kush high as an intense cerebral experience that is felt almost instantly lik…	N/A	Flower
GMO Preroll	https://ethoscannabis.com/product/gmo-preroll/	Ethos Cannabis	GMO also known as Garlic Mushroom Onion is a potent indica-dominant hybrid marijuana strain made by crossing Girl Scout Cookies with Chemdawg. This strain produces a euphoric high with mentally uplifting effects. Consumers say GMO promotes an incredible body high that leaves you feeling relaxed and free from pain. In large doses this strain may lock you to the sofa and make you feel sedated. As a…	Diesel, Garlic, Sweet, Skunky, Spicy, Herbal	Pre Roll
Northern Lights	https://cheefbotanicals.com/cbd-flower/northern-lights/	Cheef Botanicals	The Northern Lights strain is one of the most mystical and legendary in cannabis culture. Now, this magical herb has been bred as a CBD dominant Indica flower strain. This highly sedative strain is famous for quelling feelings of discomfort, making it popular among consumers that have demanding physical schedules. Bright orange hairs flare wildly up and down the forest of lime green leaves in Nor…	Sweet, Spicy, Earthy	Flower
CBD Hemp Flower – Hawaiian Haze	https://cheefbotanicals.com/cbd-flower/hawaiian-haze-2/	Cheef Botanicals	Earthy in appearance, this CBD flower strain is not as subdued as its colors would make you think. It’s actually quite uplifting. Our Hawaiian Haze flower delivers a smooth, balanced, sun-kissed floral taste that’s invigorating as well as refreshing. Hawaiian Haze is the perfect solution to a social gathering or needed daily revitalization. This delicately light hemp flower is known for it’s thin…	Earthy, Floral, Refreshing	Flower
Skywalker OG	https://cheefbotanicals.com/cbd-flower/skywalker-og/	Cheef Botanicals	Our Skywalker OG hemp flower is a hybrid cross between Skywalker and OG. This highly-regarded CBD-dominant flower strain features a distinct kush-like flavor profile with fruity, piney, spicy. and citrusy notes. The dense, sticky buds of Skywalker OG provide powerful calming effects to help you relax when most needed. Percentage Levels: Total CBD: 20.94% / Delta 9 THC: 0.13% Locally Sourced From:…	Fruity, Piney, Spicy, Citrus (Limonene)	Flower
Sour Space Candy – CBD Hemp Flower	https://cheefbotanicals.com/cbd-flower/sour-space-candy-2/	Cheef Botanicals	Sour Space Candy hemp flower is one of the most popular CBD strains available. Its popularity coincides with its potent CBD content and its unique flavor. These buds are medium to large in size, showcasing light green flowers peppered with thin tangerine-colored hairs and deep purple highlights. Sour Space Candy CBD hemp flower is also dense and sticky due to a large amount of resin on the buds. …	N/A	Flower
CBD Hemp Flower – Sour Diesel	https://cheefbotanicals.com/cbd-flower/sour-diesel-2/	Cheef Botanicals	Named after its sour yet gaseous aroma, Sour Diesel, aka Sour D is a Sativa dominant hemp flower strain. These buds are bright green with orange pistils complimenting each flower. The appearance may not be as exotic as others, but what Sour Diesel CBD lacks in color is made up for in flavor and pungent scents. the cured flowers are powdered in fuzzy light trichomes. The buds are dense, not dry, a…	Sour, Gaseous, Diesel	Flower
CBD Hemp Flower – Northern Lights (SMALL BUDS)	https://cheefbotanicals.com/cbd-flower/cbd-hemp-flower-northern-lights-small-buds/	Cheef Botanicals	The Northern Lights strain is one of the most mystical and legendary in cannabis culture. Now, this magical herb has been bred as a CBD dominant Indica strain. This highly sedative strain is famous for quelling feelings of discomfort, making it popular among consumers that have demanding physical schedules. Bright orange hairs flare wildly up and down the forest of lime green leaves in Northern L…	Sweet, Spicy, Earthy	Flower
CBD Indoor Hemp Flower – Sour Diesel	https://cheefbotanicals.com/indoor-hemp-flower/cbd-sour-diesel/	Cheef Botanicals	Experience a higher-quality, smoother flower with our premium, indoor-grown Sour Diesel flower! For a limited time only, you can get this legendary strain to truly feel inspired and re-energized. From the sour, fruity undertones to the potent diesel-like aromas, one hit will stimulate your mind while your body relaxes.	Sour (N/A), Fruity (N/A), Diesel (N/A)	Flower
Pink Runtz	https://cheefbotanicals.com/indoor-hemp-flower/cbd-pink-runtz/	Cheef Botanicals	Created from the powerful Zkittles and sweet Gelato strains, Pink Runtz takes you back to your childhood with its sweet, pleasant, strawberry flavors and aromas. Take a look at the wonderful palette of colors, with each bud boasting an explosion of sugary flavors. Never miss another night’s sleep with our specially-grown, limited-time Pink Runtz flower!	Sweet, Strawberry	Flower
CBD PRE-ROLLS - COOKIES	https://www.exhalewell.com/cbd-pre-rolls/cookies-5-pack/	Exhale	Clear your mind and relax with a fresh batch of Cookies pre-rolls. Thanks to its sweet and nutty flavor profile balanced by earthy notes, this delectable new strain has already become a classic. One puff of this pre-roll, and you’ll be hooked. This Indica dominant hybrid is the perfect capper for an eventful day. Instead of indulging in those calorie-ridden baked goods, sit back, relax, and enjoy…	Earthy, Sweet, Nutty	Pre Roll
CBD PRE-ROLLS - SKYWALKER OG	https://www.exhalewell.com/cbd-pre-rolls/skywalker-og-5-pack/	Exhale	We may not be talking about Luke, but we can say that the Force is strong with this strain. Skywalker OG is highly regarded for its fruity, piney, and citrusy notes. While you may be considering joining the dark side, Skywalker OG pre-rolls will have you reconsider. There’s no need to stress; this strain’s powerful calming effects help you slip into smooth relaxation. So grab a Skywalker OG pre-r…	Fruity, Piney, Citrus	Pre Roll
CBD PRE-ROLLS - CHERRY WINE	https://www.exhalewell.com/cbd-pre-rolls/cherry-wine-5-pack/	Exhale	Make cherry your new favorite fruit flavor with Cherry Wine pre-rolls. This sweet pine strain is reminiscent of a fresh berry pie that you can carry with you whenever you need to release all that tension that’s been bottled up. This CBD strain lends you strong focus and relaxation, so you can check off that long list of to-dos without stressing about the ones you keep putting off.	Sweet, Pine, Berry	Pre Roll
CBD PRE-ROLLS - ZKITTLES	https://www.exhalewell.com/cbd-pre-rolls/zkittles-5-pack/	Exhale	Want the power of the rainbow at your fingertips? Zkittles pre-rolls save you the hassle of rolling your own joints so that you can taste that copyrighted sloganed phrase you know by heart whenever you want. Tightly packed with fruit-bursting flavor, this expertly packed Indica pre-roll lets you carry the sweet, sweet tranquility of CBD with you wherever you go.	Sweet, Fruit-bursting	Pre Roll
CBD PRE-ROLLS - NORTHERN LIGHTS	https://www.exhalewell.com/cbd-pre-rolls/northern-lights-5-pack/	Exhale	Northern Lights is an Indica-dominant hybrid that will have you feeling as soothed and peaceful as if you were standing underneath the actual Aurora Borealis. This sedative strain has a pungent yet soft aroma with sweet undertones, making for a sweet and spicy smell. These pre-rolls will make you feel like you are out in the wilderness staring up at the beautiful lights in the sky.	Sweet, Spicy	Pre Roll
CBD PRE-ROLLS - SOUR SPACE CANDY	https://www.exhalewell.com/cbd-pre-rolls/sour-space-candy-5-pack/	Exhale	Pucker up! Sour Space Candy is like the Airhead of all strains! With flavors like apple and cherry, this strain has a tart taste. A balanced earthy aroma accompanies its juicy flavor profile. Comparable to Gushers, Sour Space Candy provides a burst of flavor the more you smoke it. These pre-rolls are perfect for daytime, offering an uplifting experience that allows you to focus.	Earthy, Apple, Cherry, Tart	Pre Roll
CBD HEMP FLOWER - NORTHERN LIGHTS	https://www.exhalewell.com/cbd-flower/northern-lights/	Exhale	Northern Lights isn’t just known for its ability to relax and sedate you but also for its beautiful bright orange hair, found nestled on its lime-green leaves. The exact origin of this strain is unknown, although it resembles the Afghani and Thai strains. With its sweet and spicy undertones, this strain has an earthy flavor, offering you the grounding experience you need.	Earthy, Sweet, Spicy	Flower
CBD HEMP FLOWER - SKYWALKER OG	https://www.exhalewell.com/cbd-flower/skywalker-og/	Exhale	Skywalker OG CBD may be your key to feeling relaxed and rejuvenated. With its round, bright green nugs full of orange hair, it is no wonder that this strain is an OG. It is a Sativa-dominant hybrid that will help you slip into the most blissful state of mind as if it was made just for you! Trust us, no matter what anyone tells you about the dark side of having cookies, stick with the light side. …	N/A	Flower
CBD HEMP FLOWER - NORTHERN LIGHTS (SMALL BUDS)	https://www.exhalewell.com/cbd-flower/northern-lights-smalls/	Exhale	No matter how small, Northern Lights is a strain with highly soothing properties and a sweet and spicy aroma. This strain may relax you all the while taking you on a euphoric journey, the same way the actual Northern Lights would! With so much power comes a beautiful color, and this flower features orange hair paired with a pungent yet sweet aroma. Hitch a ride with this uplifting flower and it w…	Sweet, Spicy, Pungent, Uplifting	Flower
CBD HEMP FLOWER - SKYWALKER OG (SMALL BUDS)	https://www.exhalewell.com/cbd-flower/skywalker-og-smalls/	Exhale	The dense, sticky buds of Skywalker OG aren’t the only thing that gives it presence in a room. Aromatic as it is flavorful, the fruity and citrusy notes intermingle with its earthy flavor to pack a punch no matter how small the bud may be. Don’t be swayed by their size; these small buds pack a punch with the soothing effects they instill throughout the body. Small but mighty, be ready to embark o…	Fruity, Citrus, Earthy	Flower
Apricot Stomper	https://www.superflux.com/strain/apricot-stomper/	Superflux	Bred by Compound Genetics, hand selected by us at the Superflux garden, we are proud to present you our beloved Apricot Stomper. The terpene profile is very complex, high in terpinolene with the aroma of sour tangerine, musk, and hints of diesel fuel. Visually appealing earthy green nugs with hues of blue at the tip of the colas will have you admiring its true beauty as you medicate.	Sour Tangerine (Terpinolene), Musk, Diesel, Earthy	Flower
Cherry Lemon Gusher	https://www.superflux.com/strain/cherry-lemon-gusher/	Superflux	Bred and selected in-house, our Cherry Lemon Gusher brings together a special cherry-scented Lemon Cherry Gelato, Lemonade Gushers, and Purple Zkittlez. The dense, almost entirely purple flower lives up to its namesake, delivering a soft, floral, citrus-berry aroma, with a rich coating of trichomes on all surfaces. The flavor is similar to the aroma, tasting a bit like a raspberry mimosa, harmoni…	Floral, Citrus, Berry, Sweet, Red Fruit	Flower
Silly Rabbit	https://www.superflux.com/strain/silly-rabbit/	Superflux	Blending the “Guava” cut of Stardawg, Gelato, Zkittlez, and Wedding Cake, this plant has a serious genetic pedigree and it really shows in the flower, which is incredibly dense and frosty with a rounded, entirely purple appearance. Breaking the flower open unleashes a complex sweet-meets-gas aroma, with distinct notes of sweet cereal milk and light fruity qualities. If you like cereal for dessert…	Sweet, Gas, Fruity, Berry-kissed	Flower
Red Carpet Runtz	https://www.superflux.com/strain/red-carpet-runtz/	Superflux	One of our more unique-smelling and potent varietals, this plant blends Gelato, Cookies, Afghani, and a sprinkle of OG to create a classic Indica-dominant powerhouse with extremely frosty flowers that often look almost white. Reminding us a bit of Herbes de Provence, the almost piney top note (perhaps the OG’s influence) gives way to a rich, gassy, earthy, sweetness from the Gelato and Afghani si…	Piney, Earthy, Gassy, Sweet (Limonene)	Flower
Chocolate Cherry OG	https://www.superflux.com/strain/chocolate-cherry-og/	Superflux	Rich and delicious, our Chocolate Cherry OG melds some of the most sought-after OG Kush plants with both Black Cherry and Lemon Cherry Gelato to create a whole greater than the sum of its parts. It has some of the same breakfast cereal vibes as our Silly Rabbit (and a similar heavily purple and super-frosty appearance), but this one is more chocolate/gas/earth than fruity. With its lineage, it is…	Chocolate, Earthy, Gas	Flower
Bubba Cake	https://www.superflux.com/strain/bubba-cake/	Superflux	Bubba Cake, also known as 98 Sherb, delivers the timeless experience of Bubba Kush but with a modern tune-up. Bean Fiend were gifted a hoarded cut of the Pre- 98 Bubba Kush and crossed it with their beloved SherbCake to create this special hybrid. Every bud is absolutely caked in trichomes leaving the container looking like a snow globe. Spicy, musky, fruity, and floral, this strain provides a on…	Spicy, Musky, Fruity, Floral	Flower
Mint Sherbert	https://www.superflux.com/strain/mint-sherbert/	Superflux	One of our powerhouse varietals, Seed Junky’s Mint Sherbert is known for its high THC levels, extremely frosty appearance, and explosive aroma. A wonderful blend of Kush, Cookies, and Sherbert’s complex fruit profile, this has everything that flavor-chasers look for in a strain. Known by many of our staff and customers as a “straight to bed” varietal, it’s best not to make plans if you’re plannin…	N/A	Flower
LA Pop Rockz	https://www.superflux.com/strain/la-pop-rockz/	Superflux	A Seed Junky creation, this strain is a little bit of Zkittles and a whole lot of Cookies and Kush, but our selected pheno actually takes after the Zkittles side quite a bit. A sweet, pleasing complex candy aroma is the first thing you’ll notice, but when broken apart, a sharp yet earthy OG gas comes out. Thanks to the Zkittles influence, this strain may deliver a very balanced effects package th…	Sweet, Earthy, Diesel	Flower
Gelato Zkittles Cake	https://www.superflux.com/strain/gelato-zkittles-cake/	Superflux	Hands down the most beautifiul plant we are currently growing under the glass. Bred by Jungle Boys selected and put into production by Greenleaf. Amazing, fat resinous buds look like softballs on these short, squat plants. The buds almost look white from a distance because of how much resin is on the plant. If you have tried our pheno #8 and were looking for a bit “more” from that pheno – #14 may…	N/A	Flower
Grapple Pie	https://www.superflux.com/strain/grapple-pie/	Superflux	For our inaugural release, this standout from our recent pheno hunt comes via Compound Genetics, and features the ever-popular Apple Fritter blended with Compound’s Grape Gasoline. The result is a purple-tinged frost-monster with a complex, fruity funk to match its outstanding bag appeal. The Apple Fritter’s Sour Diesel influence comes through in the potential effects, which may provide just the …	Fruity, Funk, Diesel, Relaxing	Flower
PB Crunch	https://www.superflux.com/strain/pb-crunch/	Superflux	A favorite creation from Ohio native, made famous in Michigan, Thug Pug Genetics. The infamous “Gromer” made a name for himself with his earlier creations like “meatbreath” which had some of the best cookies type bag appeal. Dark black and purped out leaves caked with frost. The nice thing about this Do-Si-Dos, Mendobreath, Death Valley and Cherry Breath cross is that it doesn’t resemble the swee…	Pungent, Garlic, Creamy	Flower
Donny Burger	https://www.superflux.com/strain/donny-burger/	Superflux	From Skunk House Genetics, this double GMO Cookies hybrid gives a huge hit of the signature garlic-fuel-funk that plant is known for, but adds the pine and spice-forward Larry OG to the mix to brighten things up. The result is everything that GMO and OG-lovers dream of, with dense and incredibly frosty flowers reeking of complex, fuel-forward garlicky spice with just a hint of sweetness. Expect a…	Garlic-fuel-funk, Pine, Spice, Sweet	Flower
ANIMAL CAKE	https://liveozone.com/strain/animal-cake/	Ozone	Animal Cake popular strain with a unique aroma including herbs, pepper and citrus, taste profile often described as earthy, floral and chemical. A good choice for those struggling with insomnia and muscle spasms.	Herbs, Pepper, Citrus, Earthy, Floral, Chemical	Flower
APPLE FRITTER	https://liveozone.com/strain/apple-fritter/	Ozone	Apple Fritter is a fantastic strain for everyday use, whether it be morning to get going or evening use to unwind and relax. Apple Fritter’s aroma can be best described as earthy and sweet with notes of diesel, citrus, sweet cheese and sour apple.	Earthy, Sweet, Diesel, Citrus, Sweet Cheese, Sour Apple	Flower
APPLES & BANANAS	https://liveozone.com/strain/apples-bananas/	Ozone	Apples & Bananas is a widely loved hybrid strain with a complex lineage. This strain boasts a fruity and earthy aroma with a slightly spicy undertone. It is ideal for cannabis enthusiasts who want to unwind and boost their creativity while staying focused and productive. Whether you need to de-stress after a long day or get inspired for a new project, Apples & Bananas is a versatile strain that w…	Fruity, Earthy, Spicy	Flower
BANANA DADDY	https://liveozone.com/strain/banana-daddy/	Ozone	Banana Daddy is a great strain for everyday use, whether it be in the morning or evening. You’ll be greeted with a sweet banana and berry flavor with a diesel, earthy, and bubblegum kick to it. Expect a pleasant euphoric/giddy high that one is still able to complete daily tasks while enjoying.	Sweet, Diesel, Earthy, Bubblegum	Flower
BLACKBERRY MOONSHINE	https://liveozone.com/strain/blackberry-moonshine/	Ozone	Blackberry Moonshine is a captivating sativa strain renowned for its energizing and euphoric effects, accompanied by a boost in creativity. With its delightful aroma and flavors reminiscent of zesty lemon, succulent blackberries, and sweet candy, this strain offers a sensory experience that is both refreshing and enticing. Embrace the uplifting qualities of Blackberry Moonshine as it inspires you…	Zesty Lemon, Succulent Blackberries, Sweet Candy	Flower
BLOCKBERRY	https://liveozone.com/strain/blockberry/	Ozone	Blockberry is known for its diverse terpene profile, including myrcene, limonene, caryophyllene, linalool, and pinene, which provides a complex aroma of berries, cherries, citrus, earthiness, and oranges. Blockberry offers a well-rounded high, with uplifting, euphoric, and creative effects, along with relaxation and focus, making it an ideal choice for daytime activities such as hiking, socializi…	Berries, Cherries, Citrus (Limonene), Earthiness, Oranges (Limonene)	Flower
BUTTERSTUFF	https://liveozone.com/strain/butterstuff/	Ozone	Butterstuff is a colorful and potent flower that has an aroma and taste that can be described as very loud with hints of nut, fuel, garlic and cream. Butterstuff greets you with a relaxing, sedative and spacey high that is fantastic for a relaxing night in or just trying to wind down for the evening.	Nut, Fuel, Garlic, Cream	Flower
DOGWALKER OG	https://liveozone.com/strain/dogwalker-og/	Ozone	dogwalker og, an indica-dominant strain, is the result of crossing albert walker with chemdog 91. this strain is associated with potential effects of happiness, relaxation, and euphoria. its aromatic and flavor profile is characterized by earthy tones, diesel gas notes, and hints of pine. with its unique blend of genetics, dogwalker og may offer a combination of relaxing effects and a distinctive…	Earthy, Diesel, Pine	Flower
GARLIC BANANAS	https://liveozone.com/strain/garlic-bananas/	Ozone	Garlic & Bananas, a distinctive hybrid strain, is the result of crossing GMO and Banana Punch. Its effects encompass a calming sense of euphoria that may spark creativity. The strain’s unique aroma profile includes notes of sweet bananas and a touch of gas, creating an uplifting experience. With its combination of genetics, Garlic & Bananas offers a fusion of effects and aromas that may intrigue …	Sweet, Gas	Flower
GELATO 33	https://liveozone.com/strain/781/	Ozone	Gelato 33 is a captivating hybrid strain that is a crossbreed of Sunset Sherbet and Thin Mint GSC. Its aromatic profile encompasses vibrant notes of oranges, earthiness, and a delightful hint of sweet gas. The effects of Gelato 33 are characterized by a sense of euphoria, combined with invigorating and uplifting energy. This strain offers a harmonious blend of aromas and effects, making it a nota…	Oranges, Earthiness, Sweet Gas	Flower
GEORGIA PIE	https://liveozone.com/strain/georgia-pie/	Ozone	Georgia Pie is a flavorful hybrid strain that results from crossing Gelatti with Kush Mints. This strain’s dominant terpenes are limonene, caryophyllene, and humulene, which give it a distinct aroma of peach, fruit, mint, and sweet gas. Georgia Pie offers a relaxing and uplifting high that starts with a cerebral buzz, followed by a soothing and sedative body high, making it a perfect choice for n…	Peach (Limonene), Fruit (Limonene), Mint (Humulene), Sweet Gas (Caryophyllene)	Flower
GHOST VAPOR OG	https://liveozone.com/strain/ghost-vapor-og/	Ozone	Ghost Vapor OG is an enchanting indica strain born from the union of Ghost OG and Purple Punch. With its impressive terpene profile comprising myrcene, pinene, eucalytol, and caryophyllene, this strain boasts a delightful array of flavors and aromas. Prepare to be delighted by its citrusy, skunky, piney, kush-infused, fruity, and earthy pepper notes. Ghost Vapor OG is cherished for its potential …	Citrusy, Skunky, Piney (Pinene), Kush-infused, Fruity, Earthy (Caryophyllene)	Flower
GMO	https://liveozone.com/strain/gmo/	Ozone	GMO is an exceptional indica strain born from the combination of Chemdawg and GSC (Girl Scout Cookies). Renowned for its distinct qualities, GMO delights the senses with a flavor profile that intertwines sweetness, earthiness, garlic, and a tantalizing touch of spice. Its aroma is a captivating fusion of diesel fuel, intriguing funk, subtle garlic, a hint of coffee, and a touch of fruity allure. …	Sweet, Earthy, Garlic, Diesel, Funk, Coffee, Fruity N/A	Flower
GOD’S BREATH	https://liveozone.com/strain/gods-breath/	Ozone	God’s Breath is an indica-dominant cannabis strain that results from crossing Peanut Butter Breath with Strawberry Pinecone. Known for its sedative effects, it offers a soothing and tranquil experience. The strain induces a sense of euphoria, followed by deep relaxation and potential sleepiness. With an aroma characterized by earthy tones, hints of pine, and a touch of hops, God’s Breath provides…	Earthy, Pine, Hops	Flower
GUSH MINTS	https://liveozone.com/strain/gush-mints/	Ozone	Gush Mints is an indica-dominant hybrid strain that crosses Kush Mints and the combination of F1 Durban and Gushers. Its unique blend of terpenes, heavily featuring limonene and caryophyllene, gives Gush Mints a creamy and gassy aroma that gets cut with notes of sweetness, earthiness and pine. Its flavor features distinct sour notes thanks to its Kush genetics, but is nicely balanced by hints of …	Creamy, Gassy, Sweet, Earthy (Caryophyllene), Pine (Limonene), Sour	Flower
HEIR HEADS	https://liveozone.com/strain/heir-heads/	Ozone	Heir Heads, an indica strain resulting from the crossbreeding of Apples & Bananas with Runtz genetics, offers a multifaceted cannabis experience. This strain is characterized by a robust earthy aroma with subtle hints of gas and sweet candy, creating an intriguing scent profile. Heir Heads is known for its potential to induce uplifting and euphoric effects. However, it also possesses sedative qua…	Earthy, Gas, Sweet, Candy	Flower
JOKERZ CANDY	https://liveozone.com/strain/jokerz-candy/	Ozone	Jokerz Candy, an indica strain crafted from the genetics of Gummies and Grape Gas, promises a well-rounded cannabis experience. This strain is reputed for its potential to provide a potent cerebral and body high, combining relaxation with euphoric sensations. Its aromatic profile, characterized by earthy and woody notes complemented by hints of spice and gas, adds depth to the sensory journey, ma…	Earthy, Woody, Spice, Gas	Flower
KUSH & CREAM	https://liveozone.com/strain/kush-cream/	Ozone	Ozone Kush & Cream stands as a hybrid strain that offers a delightful creamy kush flavor, complemented by an aromatic blend of gas, earthiness, and cream. This versatile strain is well-suited for daily use and may offer both uplifting and euphoric sensations, known to deliver a relaxing experience. With its balanced effects, Kush & Cream provides a harmonious journey that caters to various occasi…	Gas, Earthy, Cream	Flower
MAC 1	https://liveozone.com/strain/mac-1/	Ozone	MAC1 offers a tremendous one-two punch for cerebral and bodily effects to help combat stress and depression, along with physical pains. MAC1 is known for its sweet, creamy, pepper, and cheesy aroma.	Sweet, Creamy, Pepper, Cheesy	Flower
MANDARIN ZKITTLEZ	https://liveozone.com/strain/mandarin-zkittlez/	Ozone	Mandarin Skittlez delivers a powerful euphoric rush throughout the body known to provide a relaxing and blissful state of mind. The strain’s high has been known to help with symptoms of insomnia and mild depression. The aroma features citrus, pine, spicey, and sweet notes.	Citrus, Pine, Spicy, Sweet	Flower
MIDNIGHT RUNTZ	https://liveozone.com/strain/midnight-runtz/	Ozone	Midnight Runtz, a compelling indica-dominant strain born from the combination of Runtz and Funky Charms genetics, offers a diverse and stimulating cannabis experience. With a robust aroma profile that features notes of sweetness, citrus, earthiness, and gas, it tantalizes the senses. This strain is recognized for its potential to provide calming effects while simultaneously inducing happiness and…	Sweet, Citrus, Earthy, Gas	Flower
PASTRIES #34	https://liveozone.com/strain/pastries-34/	Ozone	Pastries #34 is an indica-dominant strain that entices with its earthy, creamy, and cinnamon aroma, creating an inviting sensory experience. Known for its calming and sedative effects, this strain promotes relaxation and tranquility, making it an ideal choice for winding down. Additionally, Pastries #34 provides a euphoric uplift, adding a touch of bliss to the overall experience. Indulge in the …	Earthy, Creamy, Cinnamon	Flower
SHERBERT	https://liveozone.com/strain/sherbert/	Ozone	Sherbert is an enchanting indica strain celebrated for its soothing properties. With a terpene profile dominated by caryophyllene, limonene, and humulene, this strain offers a delightful blend of flavors and aromas. Get ready to experience a skunky citrus essence complemented by notes of sweet berry, candy, and cream. Sherbert is highly regarded for its potential to relieve stress and tension, in…	Skunky (Caryophyllene), Citrus (Limonene), Sweet Berry, Candy, Cream	Flower
SLURTY 3	https://liveozone.com/strain/slurty-3/	Ozone	Slurty 3 is a captivating indica-dominant strain bred from Slurricane and Gelato 33 genetics. This strain may offer a harmonious blend of effects, inducing feelings of happiness, upliftment, and relaxation. With its delightful aroma characterized by sweetness, earthiness, and subtle floral notes, Slurty 3 promises a well-rounded and enjoyable cannabis experience.	Sweet, Earthy, Floral	Flower
STRAWBERRY BANANA	https://liveozone.com/strain/strawberry-banana/	Ozone	Strawberry Banana, a sativa-dominant strain, is celebrated for its potential to deliver profoundly joyful, uplifting, and serene effects, making it an excellent choice for daytime use. This strain’s ability to boost creativity adds to its appeal for those seeking inspiration. With a potent aroma reminiscent of candy, strawberries, and bananas, Strawberry Banana engages the senses in a delightful …	Candy, Strawberries, Bananas	Flower
SUPER LEMON G	https://liveozone.com/strain/super-lemon-g/	Ozone	Super Lemon G, a potent sativa strain, originates from the crossbreeding of G13 and Colombian Gold BX. Its aromatic profile boasts vibrant notes of zesty lemons, complemented by a harmonious blend of fruitiness and funk. This strain is renowned for its potential to produce energetic effects, accompanied by feelings of euphoria that can uplift one’s spirit. Alongside its invigorating properties, S…	Zesty Lemons, Fruitiness, Funk, Energetic, Euphoria, Relaxation	Flower
TUSCAN GELATO	https://liveozone.com/strain/tuscan-gelato/	Ozone	Tuscan Gelato, an indica-dominant strain resulting from the crossbreeding of Blue Gelato and Tuscan Dream, offers a multifaceted experience. This strain is reputed for its potential to induce relaxation and a calming sensation, while simultaneously uplifting the mood with euphoric feelings. Its aroma, characterized by sweet citrus notes and a touch of funk, adds a delightful sensory dimension to …	Sweet (Limonene), Citrus, Funk	Flower
AFTERNOON DELIGHT #7	https://rythm.com/strains/afternoon-delight-7	Rythm	Afternoon Delight #7 is a balanced and blissful hybrid, featuring notes of floral and citrus and a subtle layer of earthy diesel. Afternoon Delight is a beautiful rich, lime green color. She is pretty GMO-heavy (a parent strain), leaning very gassy, with frosty and incredibly dense nugs.	Floral, Citrus, Earthy, Diesel	Flower
ANIMAL FACE	https://rythm.com/strains/animal-face	Rythm	Animal Face is a soulful strain from venerable Seed Junky Genetics. This indica dominant strain is the perfect mix of pedigree, palate and power. A love child of the classic Face Off OG and Animal Mints, its frosty buds and bright orange hairs produce a unique citrusy, sugary, nutty flavor with hints of earth and pine. Best reserved for after-hours, this special cut will melt cares and stress awa…	Citrusy, Sugary, Nutty, Earth, Pine	Flower
BLACK AFGHAN	https://rythm.com/strains/black-afghan	Rythm	Sail into soft-rock bliss with Black Afghan. Parent strains Black Domina – a nearly-pure indica – and landrace Afghani #1 have crowned this carefree indica with jewel-toned purple leaves and burning orange hairs. Its hazy harmony of peppery spice and sweet sugar will envelop you in an effortless groove, while its soft breezes blow cares away.	Peppery Spice, Sweet (no specific terpene mentioned)	Flower
BROWNIE SCOUT	https://rythm.com/strains/brownie-scout	Rythm	Brownie Scout rushes the crowd with a blazingly intense initial surge, then dives into an exultant indica trance. This award-winning indica is one of the hardest-hitting strains around with its high-THC levels and pungent bite of spice, chocolate, and earth. This Green Thumb Industries exclusive will leave you breathless and transported.	Earthy, Spice, Chocolate	Flower
BUBBA FETT	https://rythm.com/strains/bubba-fett	Rythm	Bubba Fett is a potent indica dominant strain, with flavors of sweet berries layered with kush, lemon and sandalwood.	Sweet, Berries, Kush, Lemon, Sandalwood	Flower
CARAMEL CREAM	https://rythm.com/strains/caramel-cream	Rythm	Caramel Cream is an uplifting, terpene-rich hybrid, rich with salty caramel and cream flavors and a pleasant fuel finish. Our RYTHM Grow team pheno(type) hunted over 250 seeds, and only picked ONE winner, so she is quite unique. Ocimene, on of her top three terpenes is notably less common in cannabis, making her even more special. Caramel Cream is a very frosty plant and smells like hot sugar and…	Salty Caramel, Cream, Fuel, Hot Sugar, Sweet Strawberries (Ocimene)	Flower
CASINO KUSH	https://rythm.com/strains/casino-kush	Rythm	Casino Kush is a heavy hitting indica dominant strain, with inviting layers of earthy pine and diesel. Casino Kush is an earthy strain with super good old Kush (heavy, classic) original flavor. She is piney and gives an intense, ‘smacks ya in the face’ high… right behind the eyeballs. This strain is not easy to grow, but 100% worth the work. The RYTHM Grow team calls her a ‘black belt’ strain, be…	Earthy, Pine (no specific terpene mentioned), Diesel	Flower
DO SI DOS	https://rythm.com/strains/do-si-dos	Rythm	Do Si Dos is an intensely relaxing indica dominant strain, with sweet, earthy flavors and a pungent aroma that stings the nostrils. Do Si Dos is a great yielder with dense buds, purple veins down to the stem, and notes of purple when you break the bud apart. She is a true Do Si-pheno, with both sweet and pungent aromas and flavors. Dosi-Do is very relaxing, very tasty, and very frosty. And, unsur…	Sweet, Earthy, Pungent	Flower
DURBAN Z	https://rythm.com/strains/durban-zkittlez	Rythm	Durban Z is an energizing sativa dominant strain, featuring a strong lemon profile layered with a sweet-tart fruitiness.Durban Z leans very Durban with a sweet, floral scent. When she is harvested, the whole facility smells like Durban and a flower garden. She is really dense and frosty from the inside and out. Her nugs are resinous and so sticky that she can be tricky to trim. The effects of Dur…	Lemon, Sweet-tart, Floral, Durban	Flower
GRAPE STOMPER	https://rythm.com/strains/grape-stomper	Rythm	Grape Stomper is a long-lasting hybrid strain, with subtle grape flavors and a classic lemon-diesel funk. We wish these pictures were scratch-n-sniff because this plant will punch you in the face with grape soda aroma! Our Grow team LOVES the smell. She is a pretty shade of light green, very frosty, and one of the most balanced hybrids RYTHM offers. She also features Ocimene as a top terpene, whi…	Grape, Lemon-diesel (Ocimene), Soda	Flower
ICE CREAM CAKE	https://rythm.com/strains/ice-cream-cake	Rythm	Ice Cream Cake is a relaxing indica dominant strain that has a complex sweet, sugary aroma and a creamy vanilla flavor with hints of fruit and spice. Ice Cream Cake is a decadent strain that may promote euphoric effects that quiet the mind and relax the body, transporting one free from the stresses of everyday life	Sweet, Sugary, Vanilla, Fruity, Spicy	Flower
JACK HERER	https://rythm.com/strains/jack-herer	Rythm	Jack Herer is a mind-elevating sativa dominant classic, with a sweet-tart lemon-berry nose.	Sweet-tart, Lemon-berry	Flower
JET FUEL OG	https://rythm.com/strains/jet-fuel-og	Rythm	Jet Fuel OG is an uplifting yet relaxing hybrid, with gassy pine flavors against a delicious sour lemon backdrop.	Gassy, Pine, Sour Lemon	Flower
JUPITER	https://rythm.com/strains/jupiter	Rythm	Jupiter is a balanced hybrid strain featuring a playful taste and aroma profile that blends citrus, spice and hops.	Citrus, Spice, Hops	Flower
KOSHER KUSH	https://rythm.com/strains/kosher-kush	Rythm	Kosher Kush is a classic indica dominant strain with sweet, earthy flavors that give way to zen-like relaxation.	Sweet, Earthy	Flower
KUSH MOUNTAINS	https://rythm.com/strains/kush-mountains	Rythm	Kush Mountains is an intensely relaxing indica dominant strain, filled with flavors of earth, lemon, and sweet diesel.	Earthy, Lemon, Sweet Diesel	Flower
L’ORANGE	https://rythm.com/strains/l-orange	Rythm	With sweet earth and strong orange-slice overtones, this sativa-dominant hybrid will rock you onto the dance floor. Its resinous green nugs with hairs the color of a Caribbean sunset are the product of its powerhouse parents, Oregon Lemon and Orange Crush. Put this bright and funky hitmaker on your playlist for uplifting and focused vibes, every time.	Sweet, Earth, Orange (N/A)	Flower
LAVENDER GELATO	https://rythm.com/strains/lavender-gelato	Rythm	Lavender Gelato is a well balanced hybrid, filled with savory, earthy flavors and highlighted by light floral bouquet.	Earthy, Floral	Flower
LOVE AFFAIR	https://rythm.com/strains/love-affair	Rythm	Love Affair is a complex sativa dominant strain with a unique cedar and creamy orange aroma and a sweet berry flavor.	Cedar, Creamy Orange, Sweet Berry	Flower
MANDARIN COOKIES V2	https://rythm.com/strains/mandarin-cookies-v2	Rythm	Mandarin Cookies v2 is a balanced hybrid, with a blend of earthy cookie and sweet orange flavors.	Earthy, Sweet, Orange	Flower
PEP-O-CHEM	https://rythm.com/strains/pep-o-chem	Rythm	Pep-O-Chem is a pungent hybrid, with classic earthy-diesel flavors and an initial energy that settles into full body relaxation.	Earthy, Diesel	Flower
PURPLE PUNCH	https://rythm.com/strains/purple-punch	Rythm	Purple Punch is a euphoric and relaxing indica dominant strain, with a pungent nose and sweet grape-berry flavors. Our RYTHM Grow team has said this is the prettiest plant they have ever seen. They also call her ‘frost boss’ because of the abundance of trichomes she grows and glistens with. Purple Punch may not be the highest testing plant, but she elicits a really balanced, relaxing high. Her fl…	Sweet, Grape, Candy	Flower
SHERB MINTS	https://rythm.com/strains/sherb-mints	Rythm	Sherb Mints is a subtle, yet strong indica dominant strain with mint and pine aromas, a hint of sweet gas and finishes with earthy goodness.	Mint, Pine, Sweet, Gas, Earthy	Flower
SNACK TIME	https://rythm.com/strains/snack-time	Rythm	Snack Time is a relaxing indica dominant strain, combining creamy sweetness with pronounced grape aromas and flavors.	Grape, Sweet	Flower
SOUR DIESEL	https://rythm.com/strains/sour-diesel	Rythm	There is only one award-winning headliner that draws sell-out crowds with its breakbeat energy and distinctive aromas: Sour Diesel. Unmistakably skunky with hints of freshly cracked pepper, gasoline, and lemon, this sativa is a full-frequency experience produced by legendary strains Chemdawg and Super Skunk. A frostbitten beauty with saturated green leaves, this live wire strikes with maximum son…	Skunky, Freshly cracked pepper, Gasoline, Lemon	Flower
WHITE DURBAN	https://rythm.com/strains/white-durban	Rythm	Born from the elemental combination of White Fire OG and Durban Poison, White Durban’s flavor has diesel, earth, and citrus notes complemented by dense white trichomes that glisten like stars. This one-of-a-kind sativa can propel you forward into an electrified and creative clarity. But balance its speed and power with precision; this strain is a headbanger!	Diesel, Earth, Citrus	Flower
Super Silver Haze Standard quality 10g	https://www.sweed.ch/en/cbd-flowers/super-silver-haze-small-flowers/	Sweed	75% Sativa 25% Indica CBD: 18% THC: 0.9% Taste: spicy, sativa-like Price: 2 g – 10.- / 10 g – 45.- cultivation: Indoor, little chlorophyll, watered purely in the last three weeks, dried gently, ideal residual moisture Quality: Large, resinous, light flowers. From the side shoots of the plant we get the flowers for the standard quality. We screen these so that we can guarantee a standard size Swee…	N/A	Flower
Sweed Lemon Standard quality 10g	https://www.sweed.ch/en/cbd-flowers/sweed-Lemon-small-blossoms-10g/	Sweed	80% Sativa 20% Indica CBD: 17% THC: 0.9% Taste: Sweet and lemony Price: 2 g – 10.- / 10 g – 45.- cultivation: Indoor, little chlorophyll, watered purely in the last three weeks, dried gently, ideal residual moisture Quality: Large, resinous, light flowers. From the side shoots of the plant we get the flowers for the standard quality. We screen these so that we can guarantee a standard size. The t…	Sweet, Lemony	Flower
Super Silver Haze Premium	https://www.sweed.ch/en/cbd-flowers/super-silver-haze-premium-flowers/	Sweed	75% Sativa 25% Indica CBD: 21% THC: 0.9% Taste: spicy, sativa-like Price: 2 g - 19.- / 4.5 g - 39.- / 10 g - 79.- cultivation: Indoor, little chlorophyll, watered purely in the last three weeks, dried gently, ideal residual moisture Quality: The top flowers of the plant are the largest and most beautiful. Since they have received the most light, they have the highest cannabinoid levels. Only thes…	Spicy, Sativa-like, Intense, Classic Haze	Flower
Hashtronaut Zero Zero 4g	https://www.sweed.ch/en/cbd-flowers/Hashtronaut-4g/	Sweed	The Hashstronaut is back from his space trip... In his luggage: The best pollen he could find. The result: a new CBD hash from the house Sweed! Enjoyment and a clean slate are guaranteed! A small step towards legalization and a big step towards CBD enjoyment. Content: 4 grams Price: 24.90 Quality: Indoor Taste: sweet, floral Consistency: Finest pollen hash Content: 0.95% THC < 35% CBD Swiss Indoo…	Sweet, Floral	Hashish
Royal Kush	https://www.sweed.ch/en/cbd-flowers/royal-kush-5gr/	Sweed	30% Sativa 70% Indica CBD: 16% THC: 0.8% Taste: sweet, flowery with a hint of citrus Price: 5gr – 24.90.- cultivation: Indoor, little chlorophyll, watered purely in the last three weeks, dried gently, ideal residual moisture Quality: Large, resinous, light flowers. We screen these so that we can guarantee a standard size. Once upon a time, fine tobacco products from distant countries were reserve…	Sweet, Flowery, Citrus	Flower
Pre-rolled	https://www.sweed.ch/en/cbd-flowers/pre-rolled/	Sweed	Would you like to experience CBD in an uncomplicated way? No time to build a relaxation joint? Our pre-rolls are perfect for you. No prior knowledge or time required. Simply light and enjoy. Each pre-roll contains 1g of the purest CBD pleasure. Content: 1 grams Price: 6.90 75% Sativa 25% Indica CBD: 18% THC: 0.9% Taste: spicy, sativa-like cultivation: Indoor, little chlorophyll, watered purely in…	N/A	Pre Roll
Hashtronaut Red Magic Dust	https://www.sweed.ch/en/cbd-flowers/hashtronaut-red-magic-dust-cbd-hash/	Sweed	The new Hashtronaut Red Magic Dust CBD hash straight from Mars! This intergalactic creation takes you on an interplanetary journey with its intense red crystals. The high CBD content and the enchanting taste guarantee an incomparable smoking experience. Immerse yourself and let yourself be seduced by the magic of Mars. Content: 4 grams Price: CHF 24.90 Quality: Indoor Taste: Sweet Consistency: It…	Sweet	Hashish
Golden Mango Kush 5g | Indoor CBD Buds Switzerland	https://b-chill.ch/en/swiss-cbd-flowers-indoor-greenhouse-and-outdoor/225-394-golden-mango-kush-5g-indoor-cbd-buds-switzerland.html#/178-selection_gmk-5g	B-CHILL	She has a beautiful green colour, very compact flowers and her tropical aroma is just delicious... we're obviously talking about our new Golden Mango Kush! This superb variety is a limited edition and is certainly among the best indoor CBD flowers on the Swiss and European market! She has developed her full potential and can now proudly present her 26% CBD and 0.96% THC content. Moreover, thanks …	Tropical, Mango	Flower
Super Silver Haze	https://b-chill.ch/en/swiss-cbd-flowers-indoor-greenhouse-and-outdoor/219-131-super-silver-haze-6g-indoor-cbd-buds-switzerland.html#/83-selection_ssh-6g	B-CHILL	This limited edition is one of the best indoor CBD strains out there, offering a strong, herbal, spicy and slightly sweet aroma... a real flavour explosion! Add to this a strong sativa dominance and a beautiful light green colour, with the flowers covered in a pretty silvery coat of trichomes. Thanks to the excellent growing conditions she enjoyed, she now offers an admirable CBD content of 24% a…	Herbal, Spicy, Sweet	Flower
Lemon Gelato	https://b-chill.ch/en/swiss-cbd-flowers-indoor-greenhouse-and-outdoor/209-137-lemon-gelato-10g-indoor-cbd-buds-switzerland.html#/89-selection_lg-10g	B-CHILL	We are happy to introduce our brand new Lemon Gelato Indoor, which is now available in our CBD online shop! This exceptional CBD flower is covered in trichomes and characterised by a beautiful green colour accompanied by a hint of orange... a real feast for the eyes! It offers a captivating taste of lemon ice and an intense effect, thanks to its high CBD rate of 23% and its THC rate of 0.91%!	Citrus, Sweet	Flower
Harlequin 5g Limited Edition	https://b-chill.ch/en/swiss-cbd-flowers-indoor-greenhouse-and-outdoor/207-378-harlequin-5g-limited-edition-indoor-cbd-flowers-switzerland.html#/162-selection_harlequin-5g	B-CHILL	Harlequin is one of our new indoor CBD strains. She has an excellent quality and is, as the name suggests, a limited edition! Gorgeous green CBD buds, covered in trichomes and carefully hand-manicured for perfection. With a high CBD content of 25% and a THC content of 0.96%, she will take you to a world of ultimate chilling!	N/A	Flower
Royal Candy 10g	https://b-chill.ch/en/swiss-cbd-flowers-indoor-greenhouse-and-outdoor/131-141-royal-candy-10g-indoor-cbd-buds-switzerland.html#/93-selection_rc-10g	B-CHILL	Thanks to her strong character, she has developed excellent terpenes and thus a very fruity/sweet aroma. She was treated with lots of love and affection during her growth and flowering periods so that she could achieve 22% CBD and 0.93 THC! Let yourself be conquered by this pearl and its sweet red fruit aroma... swiss CBD at its best!	Fruity, Sweet, Red fruit	Flower
Mojito 4.20g | Small Indoor CBD Buds	https://b-chill.ch/en/swiss-cbd-flowers-indoor-greenhouse-and-outdoor/218-149-mojito-420g-small-indoor-cbd-buds-switzerland.html#/99-selection_mj-420g	B-CHILL	If you like Mojito cocktails, you'll love our new indoor CBD strain! The Mojito offers small CBD buds with a beautiful green colour, a delicious lime aroma and a slight minty note! She is a CBD flower that was bred in Valais and lovingly cared for during her growth. She is very pleasant to smoke and contains 14% CBD and 0.6% THC! Try the Mojito now to discover this awesome cocktail of flavours!	Lime, Minty	Flower
Bubble Gum 15g	https://b-chill.ch/en/swiss-cbd-flowers-indoor-greenhouse-and-outdoor/183-147-bubble-gum-15g-small-indoor-cbd-buds-switzerland.html#/97-selection_bg-15g	B-CHILL	You’re looking for affordable swiss CBD flowers and top quality? Then check out our new CBD indoor strain, the tasty Bubble Gum! In our online CBD shop you will find this mini bud variety, which has a great CBD value of 20% and a THC value of 0.82%! She offers an excellent price-quality ratio : when you open the bag, you’ll smell a sweet candy aroma and see some beautiful little CBD flowers ... a…	Sweet Candy	Flower
Pre-Rolled CBD Joints Blueberry	https://b-chill.ch/en/swiss-cbd-flowers-indoor-greenhouse-and-outdoor/224-188-5-pre-rolled-cbd-joints-blueberry-limited-edition.html#/132-selection_bb-35g	B-CHILL	The new pre-rolled CBD joints are now available in our B-Chill Online Shop! These spliffs are filled with pure Blueberry CBD grown in our beautiful Valais mountains in the south of Switzerland. In each bag you will find 5 pre-rolled joints with a very good price-quality ratio, so you can enjoy your CBD flowers in the best conditions! Discover an intense blueberry aroma and her very sweet taste wi…	Blueberry, Sweet	Pre Roll
5 Pre-Rolled CBD Joints Green Skunk	https://b-chill.ch/en/home/190-121-5-pre-rolled-cbd-joints-green-skunk.html#/75-selection_gs-35g	B-CHILL	The first pre-rolled CBD joints are now available in our B-Chill Online Shop! These spliffs are filled with pure Green Skunk CBD grown in our beautiful Valais mountains in the south of Switzerland! In each bag you will find 5 pre-rolled joints with a very good price-quality ratio, so you can enjoy your CBD flowers in the best conditions! Discover an intense, herbal and slightly woody aroma with a…	Herbal, Woody	Pre Roll
Black Skunk 30g Greenhouse CBD Buds Switzerland	https://b-chill.ch/en/swiss-cbd-flowers-indoor-greenhouse-and-outdoor/291-393-black-skunk-30g-greenhouse-cbd-buds-switzerland.html#/69-selection_bw-30g	B-CHILL	This variety offers CBD flowers grown in greenhouse at an altitude of over 1000 metres in the Swiss Alps. They are carefully thinned out by hand and cost just 2.- a gram, so you get great value for money! She gives off a pleasant earthy scent, with a hint of spice. It's an indica dominant hybrid flower with 20% CBD and 0.84% THC.	Earthy, Spice	Flower
Choco Loco 18g Outdoor CBD Buds	https://b-chill.ch/en/swiss-cbd-flowers-indoor-greenhouse-and-outdoor/293-414-choco-loco-18g-outdoor-cbd-buds-switzerland.html#/190-selection_cl-18g	B-CHILL	Our famous Choco Loco is finally back! This variety of cannabidiol sativa was approved by the one and only Willy Wonka thanks to its intense hazelnut flavour! The Choco Loco is grown in permaculture at an altitude of over 1200 meters. She contains 15% CBD and 0.54% THC, with an excellent price of only 2.20 CHF per gram!	N/A	Flower
Chill Bud 10g Outdoor CBD Buds	https://b-chill.ch/en/swiss-cbd-flowers-indoor-greenhouse-and-outdoor/80-143-chill-bud-10g-outdoor-cbd-buds-switzerland.html#/95-selection_cb-10g	B-CHILL	If you're looking for a great deal on Swiss CBD, you'll find a wide variety here that offers excellent value for your money! She has been grown outdoors in the Valais Alps at an altitude of over 1000m; fed with glacier water and pure mountain air! You'll be able to recognize her by its tan, which gives it its green-brown colour! Her light and creamy aroma will give you a delicious taste in your m…	N/A	Flower
Ragnar 45g Outdoor CBD Buds	https://b-chill.ch/en/cbd-products-b-chill-cbd-shop-switzerland/223-192-ragnar-45g-outdoor-cbd-buds-switzerland.html#/139-selection_r-45g	B-CHILL	This beautiful outdoor CBD flower has taken full advantage of nature, being cultivated at an altitude of over 1200m and obviously in a permaculture spirit. The water from the glaciers and the pure air of our mountains in Valais have allowed it to develop an super quality! She has a CBD content of 14% and 0.66% THC. In terms of aroma, she offers a spicy flavour, accompanied by a touch of hazelnut.…	Spicy, Hazelnut	Flower
Gorilla Trim	https://b-chill.ch/en/swiss-cbd-flowers-indoor-greenhouse-and-outdoor/280-418-gorilla-trim-30g-outdoor-cbd-trim-switzerland.html#/194-selection_gt-30g	B-CHILL	This variety of outdoor CBD has been lovingly cultivated in our mountains in the Valais and offers an excellent price of just 83 cents per gram! It has a herbal and slightly lemony aroma, with a hint of pepper. It contains 14% CBD and 0.59% THC!	Herbal, Lemony, Pepper	Flower
Floki 40g | Outdoor CBD Buds	https://b-chill.ch/en/swiss-cbd-flowers-indoor-greenhouse-and-outdoor/180-98-floki-40g-outdoor-cbd-buds-switzerland.html#/65-selection_f-40g	B-CHILL	One of the varieties of swiss CBD with the best price-quality ratio on the market is called « Floki »! She’s an « old school » outdoor CBD strain with airy flowers and a super chill price! She offers a sweet and light fruity aroma, very pleasant to smoke and she has a CBD rate of 13%!	Sweet, Fruity	Flower
Citrus Gold 5g | Indoor CBD Hashish	https://b-chill.ch/en/swiss-cbd-flowers-indoor-greenhouse-and-outdoor/213-135-citrus-gold-5g-indoor-cbd-hashish-switzerland.html#/87-selection_cg-5g	B-CHILL	The Citrus Gold is one of the first CBD Hash strains we offer in our online CBD shop! He has a beautiful golden yellow colour and a remarkable CBD content of 25%, accompanied by a THC content of 0.89%... something to really get into! This Indoor CBD Hashish has a strong sativa dominance, with an intense effect and offers a fruity and lemony aroma. On the pressed coin you can dicover the B-Chill e…	Fruity, Lemony	Hashish
Red Lebanese 5g | Indoor CBD Hashish	https://b-chill.ch/en/swiss-cbd-flowers-indoor-greenhouse-and-outdoor/214-133-red-lebanese-5g-indoor-cbd-hashish-switzerland.html#/85-selection_lr-5g	B-CHILL	This indoor CBD hash is a hybrid strain with 60% indica and 40% sativa. The cultivation in Valais and his resemblance to the real traditional shit from Lebanon makes it a real rare pearl! He has a beautiful brown/dark red colour, a delectable texture and an earthy, herbal flavour with a fruity touch. With a CBD content of 30% and a THC content of 0.95%, you will be able to chill under all circums…	Earthy, Herbal, Fruity	Hashish
Sweet Amnesia 5g | Indoor CBD Hashish	https://b-chill.ch/en/swiss-cbd-flowers-indoor-greenhouse-and-outdoor/298-405-sweet-amnesia-5g-indoor-cbd-hashish-switzerland.html#/87-selection_cg-5g	B-CHILL	He has a beautiful golden yellow colour, a remarkable 30% CBD content, accompanied by 0.94% THC and a magnificent frothy texture... just the thing for a good time! This Indoor CBD Hashish is very sativa dominant, with a delicious fruity, lemony aroma! Don't wait to try this new little marvel, which has just arrived on the CBD market in Switzerland!	Fruity, Lemony	Hashish
Rasta Rocket 10g | CBD Hashish Switzerland	https://b-chill.ch/en/swiss-cbd-flowers-indoor-greenhouse-and-outdoor/290-406-rasta-rocket-10g-cbd-hashish-switzerland.html#/182-selection_rr-10g	B-CHILL	This hash is the result of a cross between a Runtz strain and a Tutti Frutti strain. It has a beautiful, caramel brown colour and a wonderful, creamy texture accompanied by fruity cannabis flavour! Thanks to our artisanal production method and careful drying process, we have managed to create a product that offers an unforgettable experience! Moreover, thanks to its excellent price of only 3.- pe…	Fruity, Creamy, Caramel	Hashish
Crystal Ice Rock 3g + 2g Free | Indoor CBD	https://b-chill.ch/en/swiss-cbd-flowers-indoor-greenhouse-and-outdoor/155-129-crystal-ice-rock-3g-2g-free-indoor-cbd-switzerland.html#/81-selection_ir-5g	B-CHILL	Discover our powerful Crystal Ice Rocks, which is made with premium Harlequin indoor flowers! To achieve their final asteroid shape, the flowers were dipped in CBD oil and wrapped in a pure CBD crystal layer! Thanks to this transformation, you can now enjoy an amazing CBD rate of 87%! Treat yourself and try our Cyrstal Ice Rock, which comes straight from space!	N/A	Flower
Dry Extract 10g + 10g Free | Greenhouse CBD	https://b-chill.ch/en/swiss-cbd-flowers-indoor-greenhouse-and-outdoor/154-71-dry-extract-10g-10g-free-greenhouse-cbd-switzerland.html#/40-grammes_extrait_sec-10g	B-CHILL	If you're looking for good pollen to sprinkle on your CBD joint, then you should try our dry extract! It has an intense, floral aroma with a hint of citrus and a CBD content of 19%.	Floral, Citrus	Dry Extract
Berry Cobbler	https://cannaflower.com/product/berry-cobbler/	cannaflower	A decadent slice of relaxation served fresh from our indoor grow. Cultivated from a stand-out Berry Blossom phenotype, dense flavor and robust structure define these light green buds. A great addition to our evening line up, Berry Cobbler is a perfect example of all that indoor hemp flower has to offer.	N/A	Flower
Bubba Kush	https://cannaflower.com/product/bubba-kush/	cannaflower	Bubba Kush is a relaxing evening choice and stands out as a true indica-dominant hemp strain. Big notes of lemon and cloves on the nose give way to tasting notes of cocoa and coffee. Bubba Kush steps up with high levels of D-Limonene and a-Humulene giving this flower it’s wonderful bouquet and making it a perfect evening strain.	Lemon (D-Limonene), Cloves, Cocoa, Coffee, Evening	Flower
Legendary OG	https://cannaflower.com/product/legendary/	cannaflower	Legendary OG is a unique indica-dominant flower with a robust and aromatic nose.	N/A	Flower
Jumble Cookie	https://cannaflower.com/product/jumble-cookie/	cannaflower	A sweetheart anytime flower that is a perfect muse for your next creative project. Warming notes of clove, cinnamon, and diesel delight the taste buds as smooth aromas fill the mouth. Solid levels of Caryophyllene, Linalool, and alpha-Humulene make Jumble Cookie a fan favorite for enjoying a creative project or relaxing with friends. This anytime flower is the perfect treat to carry with you wher…	Clove, Cinnamon, Diesel, Caryophyllene, Linalool, Alpha-Humulene	Flower
Sour Dog	https://cannaflower.com/product/sour-dog/	cannaflower	This farm grown original cross of the ever-popular hemp strain Sour Space Candy and the storied cannabis strain Chemdawg, produces a wonderful new variation on two classics. With a nose and tasting notes that run heavy with both candy and diesel this is one strain that you can smell coming from around the corner. Aroma- Citrus,Diesel, Sour	Citrus, Diesel, Sour	Flower
Frosted Lime	https://cannaflower.com/product/frosted-lime/	cannaflower	An effortlessly upbeat strain that brings a fresh perspective. Keep it upbeat with a prominent citrus flavor and aroma. Frosted Lime is a fresh daytime choice.	Citrus	Flower
Cherry Wine	https://cannaflower.com/product/cherry-wine/	cannaflower	Cherry Wine is a great bedside companion for when you are looking to chase away those long, restless nights. As the name suggests, the terpenes in this beauty crackle with a pop of sweet stone fruit layered with piney and peppery undertones. High levels of b-Caryophyllene and Linalool give this CBD bud its rich nose and warmth.	Sweet, Piney, Peppery (Beta-caryophyllene), Warmth (Linalool)	Flower
Elektra	https://cannaflower.com/product/elektra/	cannaflower	Waves of fresh citrus and earth make this a connoisseur’s delight and a great daytime strain. Bursting with floral notes, hints of clove, and waves of freshly peeled orange, Elektra is easily one of our most aromatic hemp flowers. A good balance of a-Pinene, b-Caryophyllene, and Myrcene makes Elektra a brilliant choice if you are looking for a renewed perspective. Aroma Citrus | Earth | Pine	Citrus (a-Pinene), Earth (b-Caryophyllene), Pine (Myrcene)	Flower
Hawaiian Haze	https://cannaflower.com/product/hawaiian-haze/	cannaflower	Waves of warm citrus, sour diesel, and tropical fruit simply roll through this hemp flower. High levels of CBD as well as a solid balance of Myrcene, b-Caryophyllene, and a-Bisabolol, make Hawaiian Haze a great anytime strain and a top choice for when the body needs a little TLC. With tasting notes of sour citrus and tropical fruit, this is a great relaxing strain for anytime, day or night. Aroma…	Citrus (Myrcene), Diesel, Tropical Fruit, Earth	Flower
Abacus	https://cannaflower.com/product/abacus/	cannaflower	This indica dominant strain announces itself on the nose with lasting impressions of citrus, pepper and undertones of sour diesel. The heady initial perfume gives way to a smooth earthy smokability. One of only a few true indica-dominant hemp strains, Abacus is a great fit for when you are looking to wind down and relax.	Citrus, Pepper, Sour Diesel, Earthy	Flower
Ambrosia Haze	https://cannaflower.com/product/ambrosia-haze/	cannaflower	High levels of Myrcene, Caryophyllene and a-Humulene define this strain with a classic down-time terpene profile. Notes of clover and citrus bring a smile to your lips as you exhale into deep tranquility. This small batch cultivar is a downtime heavyweight from our indoor program.	Clover, Citrus (Limonene)	Flower
Sour Space Candy	https://cannaflower.com/product/sour-space-candy/	cannaflower	Floral notes of lemon, cheese, and tropical fruit give these extraordinary hemp buds a look and smell that is simply out of this world. High levels of b-Caryophyllene and a-Pinene make Sour Space Candy the perfect grown-up treat.	Floral, Lemon (b-Caryophyllene), Cheese, Tropical Fruit (a-Pinene)	Flower
Lifter	https://cannaflower.com/product/lifter/	cannaflower	Limonene, Linalool, and Humulene are a few of the major terpene players that go into making Lifter a truly upbeat and inspiring strain. These dense, smokable hemp buds put on a real show with resonant notes of spiced earth and citrus, creating a robust and balanced cannabinoid profile.	Spiced Earth (Humulene), Citrus (Limonene)	Flower
Pink Lady	https://cannaflower.com/product/pink-lady/	cannaflower	This small batch cultivar is a tart daytime treat from our indoor program. Aroma Citrus | Herbal | Stone Fruit	Citrus, Herbal, Stone Fruit	Flower
Orange Glaze	https://cannaflower.com/product/orange-glaze/	cannaflower	From our indoor program comes this small-batch cultivar. This flavorful offering is extremely limited in availability. Aroma Citrus | Floral | Stone Fruit	Citrus, Floral, Stone Fruit	Flower
Remedy	https://cannaflower.com/product/remedy/	cannaflower	Unwind, relax, and renew that inner glow. These dense buds are perfectly hand-manicured and just bursting with notes of citrus and juniper. Balanced levels of b-Caryophyllene, Myrcene, and a-Pinene give this flower its wonderful bouquet and make it a great evening strain.	Citrus (b-Caryophyllene), Juniper (b-Caryophyllene), Myrcene, a-Pinene	Flower
Nova	https://cannaflower.com/product/nova/	cannaflower	Nothing can dim your shine when you have this brilliant indoor strain in tow. Solid levels of Guaiol, b-Caryophyllene and Myrcene cut through the shadows and bring some light to all of your creative pursuits.	N/A	Flower
Lemon Drop	https://cannaflower.com/product/lemon-drop/	cannaflower	These light green buds are on the smaller side but they are absolutely loaded with trichromes presenting a beautifully frosted appearance. As one might expect, this vibrant indoor flower contains high levels of Limonene and Pinene giving it a lively zest, perfect for a fresh project or adventure.	Limonene (Limonene), Pinene (Pinene), Zesty	Flower
Sour Tsunami	https://cannaflower.com/product/sour-tsunami/	cannaflower	Waves of sour earth, butter and diesel roll through this delightful flower to wash away the unwanted salt and smooth even the most jagged edges. Solid levels of b-carophyllene, a-Humulene, and a-Bisabolol make this a great choice for recuperating after a long day in rough surf.	Sour, Earth (Beta-caryophyllene), Diesel	Flower
Pineapple Crush	https://cannaflower.com/product/pineapple-crush/	cannaflower	Like sunshine on your shoulder, lean into life’s joys with this juicy anytime flower. Pineapple Crush is a rare treat from our indoor program that delights with its balanced terpene profile. The perfect choice for an all-day shine with the quality and consistency that we expect from the very best in indoor flower. Out of the fields and into the grow room, this Hawaiian Haze phenotype shines as an…	Sweet, Juicy, Fresh (Myrcene), Earthy (Beta-caryophyllene), Pine (Alpha-pinene)	Flower
Cosmic Kush	https://cannaflower.com/product/cosmic-kush/	cannaflower	Like sinking into your favorite armchair to gaze at the night sky, exhale into the realm of effortless tranquility. High levels of alpha-humulene and beta-caryophyllene harmonize and release you from the day’s burdens for both the mind and body. For those of you who love flavor, Cosmic Kush does not disappoint. The inhale brings aromas of coffee and hops, intertwined with earthy notes. A smooth e…	Coffee, Hops, Earthy (Beta-caryophyllene), Cinnamon, Sweet Cream	Flower
Couch Lock	https://cannaflower.com/product/couch-lock/	cannaflower	This small batch cultivar is a downtime heavyweight from our indoor program. Limited availability. Aroma Earth | Herbal	Earth (Herbal)	Flower
91k	https://www.doja.life/product/91k/	Doja	Doja 91K is a high-THC indica weed strain bred from Chemdawg 91 crossed with the infamous Captain Krypt OG. Meticulously hang-dried and hand-finished using techniques found in British Columbia’s Okanagan Valley, Doja 91K’s medium-sized nugs have a pungent, classic, earthy smell, with distinct floral and musky undertones. This deep, dank aroma is produced by a terpene profile that includes caryoph…	Earthy (Caryophyllene), Floral, Musky, Dank (Limonene)	Flower
C99	https://www.doja.life/product/c99/	Doja	Doja C99 is a sativa-dominant weed strain that delivers a high level of THC and minimal amounts of CBD. Meticulously hang-dried and hand-finished using techniques found in British Columbia’s Okanagan Valley, Doja C99’s dense buds possess a combination of pine and citrus aromas and flavours. This can be credited to terpenes like β-caryophyllene, pinene, and limonene. The effects of this product ca…	Pine (Pinene), Citrus (Limonene), Sweet, Earthy (Beta-caryophyllene)	Flower
Sour Kush	https://www.doja.life/product/sour-kush/	Doja	Cultivated using methods true to our decades-long legacy of growing in B.C.’s Okanagan Valley, Doja Sour Kush is an indica-dominant weed strain with dark-green buds that emit an intriguingly fruity-yet-spicy combination of aromas and flavours. A genetic selected for its consistently high THC levels, Sour Kush is: Hang-dried to preserve its terpenes and improve its aroma Hand-finished by trimmers …	N/A	Flower
Ultra Sour	https://www.doja.life/product/ultra-sour/	Doja	Formerly known as Doja Dream, this sativa-dominant weed strain is descended from MK Ultra and East Coast Sour Diesel; it delivers high levels of THC and low CBD. Ultra Sour’s Okanagan-grown, hang-dried, handcrafted buds are pale green, with amber pistils, and are frosted with glistening trichomes. A heady terpene mix of terpinolene, limonene and caryophyllene give Ultra Sour its bold, spicy aroma…	Citrus (Limonene), Sweet, Spicy (Terpinolene), Earthy (Caryophyllene)	Flower
Ace Valley CBD Pre-Rolls (Great White Shark)	https://www.acevalley.com/products/ace-valley-cbd-pre-roll-3-pack	Ace Valley	Ace Valley CBD pre-rolls are made with indoor-grown, single-strain whole flower. The strain, Great White Shark, is known for its calming effects and has an earthy flavour and aroma from its Myrcene, Humulene and Caryophyllene terpenes. Packed in three 0.5g joints.	Earthy (Myrcene), Earthy (Humulene), Earthy (Caryophyllene)	Pre Roll
Ace Valley Indica Pre-Rolls (Wappa)	https://www.acevalley.com/products/ace-valley-indica-pre-rolls-wappa	Ace Valley	Ace Valley’s Indica pre-rolls are made using our single-strain, high-THC whole flower. The strain, Wappa is known to deliver a deep tropical fruity flavour & aroma, thanks to its dominant terpenes Myrcene, Trans-Nerolidol and Trans-Caryophyllene. Packed in three 0.5g joints.	Tropical (Myrcene), Fruity (Myrcene), Trans-Nerolidol, Trans-Caryophyllene	Pre Roll
Ace Valley Sativa Pre-Rolls (Citrus Jack)	https://www.acevalley.com/products/ace-valley-sativa-pre-rolls-citrus-jack	Ace Valley	Ace Valley’s Citrus Jack pre-rolls are made using our single-strain, high-THC whole flower. Citrus Jack is known to deliver pleasant citrus & pine flavours and aroma, thanks to its dominant terpenes Terpinolene, Myrcene and Ocimene. Packed in three 0.5g joints.	Citrus (Terpinolene), Pine (Myrcene)	Pre Roll
Clementine Cookies	https://www.tweed.com/pages/cannabis-flower	Tweed CAN	Tweed tiny’s Clementine Cookies is a hybrid strain created by crossing Triangle Kush x Orange Cookies. This cultivar is known to have a creamy, sweet, and citrusy aroma profile. Tweed tiny’s offers more bud, less stem, in a purposely smaller bud size.	Citrusy (Limonene), Creamy, Sweet	Flower
Gorilla Berry	https://www.tweed.com/pages/cannabis-flower	Tweed CAN	Tweed Gorilla Berry is an indica strain that comes from a cross of Frosted Kush x Gorilla and Triangle Kush x Blueberry. Some associate flavour and aroma notes of berry, citrus and gas with the Gorilla Berry strain.	Berry, Citrus, Gas	Flower
Double Moon	https://www.tweed.com/pages/cannabis-flower	Tweed CAN	Tweed Double Moon is a hybrid strain that comes from a cross of Double Dutch and Old Time Moonshine. Some associate a citrus, earthy and pine flavour and aroma with the Double Moon strain.	Citrus, Earthy, Pine	Flower
CBD OG Kush	https://www.tweed.com/pages/cannabis-flower	Tweed CAN	Tweed Lites CBD OG Kush, is an indica-dominant strain with high CBD and a minimal amount of THC. CBD OG Kush is a cross between a CBD cultivar and the classic OG Kush. Some associate spicy, woody, lemon or fuel flavours with the CBD OG Kush strain.	Spicy, Woody, Lemon, Fuel	Flower
Tiger Cake	https://www.tweed.com/pages/cannabis-flower	Tweed CAN	Tweed Tiger Cake is a hybrid strain with high THC and minimal amounts of CBD. Tiger cake comes from a cross of Layer Cake and The Menthol. Its buds are known to be an intense green with heavy hits of orange and dense trichome coverage. Some associate vanilla, diesel, and minty flavours with the Tiger Cake strain.	Vanilla, Diesel, Minty	Flower
Wedding Cake	https://www.tweed.com/pages/cannabis-flower	Tweed CAN	Tweed Wedding Cake is an indica strain with high THC and minimal amounts of CBD. Wedding Cake comes from a cross of Triangle Kush and Animal Mints. Its buds are known to be dense and lime green, with hits of orange. Some associate fruity, sweet and tangy flavours with the Wedding Cake strain.	Fruity, Sweet, Tangy	Flower
Funky Legend	https://www.tweed.com/pages/cannabis-flower	Tweed CAN	Tweed Funky Legend is an indica-dominant hybrid strain with high THC and minimal amounts of CBD. Funky Legend has pungent funk and rubber notes coming from the Fatso lineage and hints of earth and pine from within the Gusherz lineage. Some associate resinous, gassy and herbal flavours with the Funky Legend strain.	Pungent, Funk, Rubber, Earth, Pine, Resinous, Gassy, Herbal	Flower
Lemon Kush	https://www.tweed.com/pages/cannabis-flower	Tweed CAN	Tweed Lemon Kush is a hybrid strain with high THC and minimal amounts of CBD. Lemon Kush comes from a cross of Master Kush and Lemon Joy. Its buds are known to be dark green, with hits of orange hairs. Some associate citrusy, sour, and spicy flavours with the Lemon Kush strain.	Citrusy, Sour, Spicy	Flower
Kush Mints	https://www.tweed.com/pages/cannabis-flower	Tweed CAN	Tweed Kush Mints is a hybrid strain with high THC and minimal amounts of CBD. Kush Mints comes from a cross of Animal Mints and Bubba Kush. Its buds are known to be dense and dark green, with hits of lime. Some associate minty, earthy, and pine flavours with the Kush Mints strain.	Minty, Earthy, Pine	Flower
Deep Breath	https://www.tweed.com/pages/cannabis-flower	Tweed CAN	Tweed Deep Breath is a hybrid strain with high THC and minimal amounts of CBD. Deep Breath’s lineage that can be traced back to historical favs like OG Kush and Sour Diesel! Some associate berry, floral and diesel flavours with the Deep Breath strain.	Berry, Floral, Diesel	Flower
Tweed Kush Mints Quickies	https://www.tweed.com/pages/pre-rolls-and-quickies	Tweed CAN	Evenly milled and machine rolled for a consistent burn, these Quickies are made with quality, whole-bud Kush Mints, a high-THC, hybrid strain. Kush Mints comes from a cross of Animal Mints and Bubba Kush. Its buds are known to be dense and dark green, and hits of lime green. Some associate minty, earthy, and pine flavours with the Tweed Kush Mints strain. Tweed Quickies come in a convenient, recy…	Minty, Earthy, Pine	Pre Roll
Tweed Funky Legend Quickies	https://www.tweed.com/pages/pre-rolls-and-quickies	Tweed CAN	Evenly milled and machine rolled for a consistent burn, these Quickies are made with quality, whole-bud Funky Legend, a high-THC, hybrid strain. Funky Legend has pungent funk and rubber notes coming from the Fatso lineage and hints of earth and pine from within the Gusherz lineage. Some associate resinous, gassy and herbal flavours with the Tweed Funky Legend strain.. Tweed Quickies come in a con…	Pungent, Funk, Rubber, Earth, Pine, Resinous, Gassy, Herbal	Pre Roll
Tweed Wedding Cake Quickies	https://www.tweed.com/pages/pre-rolls-and-quickies	Tweed CAN	Evenly milled and machine rolled for a consistent burn, these Quickies are made with quality, whole-bud Wedding Cake, a high-THC, indica strain. Wedding Cake comes from a cross of Cherry Pie and GS Cookies. Its buds are known to be dense and lime green, with hits of orange. Some associate fruity, sweet and tangy flavours with the Tweed Wedding Cake strain. Tweed Quickies come in a convenient, rec…	Fruity, Sweet, Tangy	Pre Roll
Tweed Tiger Cake Quickies	https://www.tweed.com/pages/pre-rolls-and-quickies	Tweed CAN	Evenly milled and machine rolled for a consistent burn, these Quickies are made with quality, whole-bud Tiger Cake, a high-THC, indica strain. Tiger cake comes from a cross of Layer Cake and The Menthol. Its buds are known to be an intense green with heavy hits of orange. Some associate vanilla, diesel, and minty flavours with the Tweed Tiger Cake strain. Tweed Quickies come in a convenient, recy…	Vanilla, Diesel, Minty	Pre Roll
Tweed Lites CBD OG Kush Quickies	https://www.tweed.com/pages/pre-rolls-and-quickies	Tweed CAN	Evenly milled and machine rolled for a consistent burn, these Tweed Lites Quickies are made with quality, whole-bud CBD OG Kush, a high-CBD, low THC, indica dominant strain. CBD OG Kush is a cross between a CBD cultivar and the classic OG Kush. Some associate spicy, woody, lemon or diesel flavours with Tweed CBD OG Kush. Tweed Quickies come in a convenient, recyclable case, keeping them sealed, p…	Spicy, Woody, Lemon, Diesel	Pre Roll
UPPERCUT PUNCH	https://www.7acres.com/craft/uppercut-punch	7ACRES	This particular lot of Uppercut Punch was selected by 7ACRES Craft Collective for its high THC and complex aroma of grape candy, blueberry muffins and sweet vanilla followed by a nutty, earthy and creamy butter finish. Every jar is packed with super frosty buds with medium green, purple and blue colouration. Meticulously hand trimmed with a dense natural structure that is stunning in appearance; …	Grape Candy, Blueberry Muffins, Sweet Vanilla, Nutty, Earthy, Creamy Butter	Flower
DEATH BUBBA	https://www.7acres.com/craft/death-bubba	7ACRES	This particular lot of Death Bubba was selected by 7ACRES Craft Collective for its intensely fuel-forward aroma, high THC, and generous terpenes. Every jar is packed with beautiful, dense nugs that are caked in trichomes. Highly pungent gas notes, with hints of earth and wood—true to the Death Bubba lineage—fill the room when you crack the lid. This is the GAS you’ve been looking for. Genetics: D…	Pungent Gas, Earth, Wood	Flower
ORANGE TINGZ	https://www.7acres.com/craft/orange-tingz	7ACRES	This particular lot of Orange Tingz was selected by 7ACRES Craft Collective for its high THC, high terpenes and super loud orange tangie aroma. Every jar is packed with dense brightly coloured light green buds with orange pistils and is caked in trichomes. This cultivar has distinct tangie notes, coming from the T-M.A.C. lineage of Sour Tangie x Mac 1, plus notes of orange peel followed by an inc…	Tangie, Orange, Smooth, Creamy	Flower
JET FUEL COOKIES	https://www.7acres.com/craft/jet-fuel-cookies	7ACRES	The 7ACRES Craft Collective team selected this particular lot of Jet Fuel Cookies for its sweet fuel forward aroma and high THC. Every jar is packed with dense light green buds with dark purple and blue undertones that are absolutely caked in trichomes. True to its name, this cultivar exhibits intense notes of gas, baked goods and hints of earth and fruit. This is the sweet gas you have been look…	Sweet, Gas, Baked Goods, Earth, Fruit	Flower
OG KUSH	https://www.7acres.com/craft/og-kush	7ACRES	The 7ACRES Craft Collective team is excited to present their first in-house grown craft offering: OG Kush. This particular phenotype was selected from seed, as part of 7ACRES ongoing genetic development program, for its intensely pungent fuel forward aromatic profile, beautifully dense bud structure and high THC and high terpene percentages. Stunning medium to dark green hues complimented by an a…	Earth (Gas), Citrus, Diesel	Flower
ICE CREAM CAKE LOT #6	https://www.7acres.com/craft/ice-cream-cake-l6	7ACRES	This particular lot of Ice Cream Cake was selected by 7ACRES Craft Collective for its indulgent aromatic profile and high THC. Every jar is packed with beautiful dense buds that are absolutely caked with milky white trichomes and jaw dropping deep purple hues. True to its name, this cultivar exhibits notes of creamy vanilla, sweet lemon, doughy cake and a hint of gas. This is the cake you have be…	Creamy Vanilla, Sweet Lemon, Doughy Cake, Gas	Flower
BLACK CHERRY PUNCH	https://www.7acres.com/craft/black-cherry-punch	7ACRES	The 7ACRES Craft Collective team specifically selected this lot of Black Cherry Punch for its high THC and dessert forward aroma. Featuring an abundant coating of milky white trichomes on dense, light green and dark purple buds this cultivar is easy on the eyes. The potent aromatic profile of sweet and fruity notes with hints of dough and grape are sure to please even the most discerning of palat…	Sweet, Fruity, Dough, Grape	Flower
ICE CREAM CAKE LOT #5	https://www.7acres.com/craft/ice-cream-cake-l5	7ACRES	This particular lot of Ice Cream Cake was selected by 7ACRES Craft Collective for its indulgent aromatic profile and high THC. Every jar is packed with beautiful dense buds that are absolutely caked with milky white trichomes and jaw dropping deep purple hues. True to its name, this cultivar exhibits notes of creamy vanilla, sweet lemon, doughy cake and a hint of gas. This is the cake you have be…	Creamy Vanilla, Sweet Lemon, Doughy Cake, Gas	Flower
KUSH COOKIES	https://www.7acres.com/craft/kush-cookies	7ACRES	The 7ACRES Craft Collective Kush Cookies was selected for its very high terpene and THC content. This cultivars trichome dense light green buds deliver a complex aroma that is an equal mix of funky, earthy and gassy. Smooth and unique, this is the kush you have been looking for. Genetics: GMO x OZ Kush. Small batch, indoor craft grown in QC. Full plant hang dry, hand trimmed and masterfully cured.	Funky, Earthy, Gassy	Flower
ICE CREAM CAKE LOT #4	https://www.7acres.com/craft/ice-cream-cake-lot-4	7ACRES	This particular lot of Ice Cream Cake was selected by 7ACRES Craft Collective for its indulgent aromatic profile and high THC. Every jar is packed with beautiful dense buds that are absolutely caked with milky white trichomes and jaw dropping deep purple hues. True to its name, this cultivar exhibits notes of creamy vanilla, sweet lemon, doughy cake and a hint of gas. This is the cake you have be…	Creamy Vanilla, Sweet Lemon, Doughy Cake, Gas	Flower
ICE CREAM CAKE PRE-ROLLS	https://www.7acres.com/craft/ice-cream-cake-pre-rolls	7ACRES	This particular lot of Ice Cream Cake was selected by 7ACRES Craft Collective for its indulgent aromatic profile and high THC. Every jar is packed with beautiful dense buds that are absolutely caked with milky white trichomes and jaw dropping deep purple hues. True to its name, this cultivar exhibits notes of creamy vanilla, sweet lemon, doughy cake and a hint of gas. This is the cake you have be…	Creamy Vanilla, Sweet Lemon, Doughy Cake, Gas	Pre Roll
ICE CREAM CAKE LOT #3	https://www.7acres.com/craft/ice-cream-cake-lot-3	7ACRES	This particular lot of Ice Cream Cake was selected by 7ACRES Craft Collective for its indulgent aromatic profile and high THC. Every jar is packed with beautiful dense buds that are absolutely caked with milky white trichomes and jaw dropping deep purple hues. True to its name, this cultivar exhibits notes of creamy vanilla, sweet lemon, doughy cake and a hint of gas. This is the cake you have be…	Creamy Vanilla, Sweet Lemon, Doughy Cake, Gas	Flower
PINK KUSH	https://www.7acres.com/craft/pink-kush-lot5	7ACRES	7ACRES Craft Collective selected this particular Pink Kush for its intensely pungent fuel notes, high THC and rock-hard density. A terpene rich indica dominant hybrid that fills the room with heavy diesel notes and hints of flowery perfume and citrus. A true designer Pink. This is the GAS you have been looking for. Genetics: Descendant of OG Kush. Small batch, indoor craft grown in BC. Full plant…	Diesel, Floral, Citrus	Flower
PINK KUSH PRE-ROLLS	https://www.7acres.com/craft/pink-kush-pre-rolls	7ACRES	7ACRES Craft Collective selected this particular Pink Kush for its intensely pungent fuel notes, high THC and rock-hard density. A terpene rich indica dominant hybrid that fills the room with heavy diesel notes and hints of flowery perfume and citrus. A true designer Pink. This is the GAS you have been looking for. Genetics: Descendant of OG Kush. Small batch, indoor craft grown in BC. Full plant…	Diesel, Floral, Citrus	Pre Roll
ICE CREAM CAKE	https://www.7acres.com/craft/ice-cream-cake-lot-2	7ACRES	This particular lot of Ice Cream Cake was selected by 7ACRES Craft Collective for its indulgent aromatic profile and high THC. Every jar is packed with beautiful dense buds that are absolutely caked with milky white trichomes and jaw dropping deep purple hues. True to its name, this cultivar exhibits notes of creamy vanilla, sweet lemon, doughy cake and a hint of gas. This is the cake you have be…	Creamy Vanilla, Sweet Lemon, Doughy Cake, Gas	Flower
PINK KUSH LOT #4	https://www.7acres.com/craft/pink-kush-lot4	7ACRES	7ACRES Craft Collective selected this particular Pink Kush for its intensely pungent fuel notes, high THC and rock-hard density. A terpene rich indica dominant hybrid that fills the room with heavy diesel notes and hints of flowery perfume and citrus. A true designer Pink. This is the GAS you have been looking for. Genetics: Descendant of OG Kush. Small batch, indoor craft grown in BC. Full plant…	Diesel, Flowery, Citrus	Flower
ICE CREAM CAKE	https://www.7acres.com/craft/ice-cream-cake	7ACRES	This particular Ice Cream Cake phenotype was selected by 7ACRES Craft Collective for its indulgent aromatic profile, high THC and beautifully large dense buds. True to its name, this cultivar exhibits notes of creamy vanilla, sweet lemon and doughy cake. Genetics: Gelato #33 x Wedding Cake. Small batch, indoor craft grown in Ontario. Hand trimmed and masterfully cured. Limited Quantities Availabl…	Creamy Vanilla, Sweet Lemon, Doughy Cake	Flower
WHITE CBG HEMP FLOWER	https://www.barbarishop.com/collections/hemp-products/products/white-cbg-hemp-flower	Barbari	White CBG boasts large and frosty flowers that exude a creamy lemon aroma and invites a chill and euphoric mood boost. This award-winning hemp flower is grown	Lemon (N/A)	Flower
HEMP SMOKES	https://www.barbarishop.com/collections/hemp-products/products/hemp-prerolls	Barbari	Pre-rolled hemp joints featuring organically grown CBD-rich hemp flower, Takilma Kush. This strain of hemp tests at 17.8% CBD and has an abundance of pine and citrus notes for an energized and focused mild buzz. Certified Organic and sun grown by East Fork Cultivars in Southern Oregon, these prerolls will brighten any day or task ahead	Pine, Citrus (Limonene)	Pre Roll
OREGON GUAVA HEMP FLOWER	https://www.barbarishop.com/collections/hemp-products/products/hemp-flower-oregon-guava	Barbari	Featuring 7 grams of USDA-certified Organic CBD-rich Hemp Flower by East Fork Cultivars, grown in Southern Oregon. Sun-grown and hand-trimmed. Oregon Guava: This fragrant bud brings a deep hit of CBD, testing in at 14.2%. Dominant terpenes include β-Myrcene, α-Pinene, and β-Caryophyllene.Expect consistent, potent flowers bursting with notes of hops, pine and lemon zest.	Hops, Pine (α-Pinene), Lemon zest (β-Myrcene)	Flower
AIRPLANE MODE HEMP SPLIFF	https://www.barbarishop.com/collections/hemp-products/products/airplane-mode-hemp-spliff?selling_plan=689736483091&variant=44622106853651	Barbari	Prerolls of organically grown CBD-rich hemp flower mixed with our best-selling Airplane Mode herbal smoking blend for those moments when you seek to calm and quiet the mind. Lavender and blue lotus smoking herbs ease you into a chilled state. Combined with hemp CBD, these floral pre-rolls are perfect for floating into a relaxed state of mind.	Lavender, Blue Lotus, Floral	Pre Roll
GM-UHOH	https://www.cannabiotix.com/flower/gm-uhoh	CBX Cannabiotix	A new age staple, GMO a.k.a. GM-UHOH a.k.a. Garlic Cookies, is a stupid funky cross between Chemdawg and Forum Cookies, known for its incredibly unique terpene profile and soothing high. A mix of garlic, onion, mushroom, and gas, GMO is an indica dominant hybrid that his just as strong as it smells. These light green, spade-shaped buds are draped in crystals and feature orange hairs throughout wi…	Garlic, Onion, Mushroom, Gas	Flower
ZEREAL MILK	https://www.cannabiotix.com/flower/zereal-milk	CBX Cannabiotix	Easily one of the most flavorful strains we’ve grown to date, this Cannabiotix exclusive is a cross between cereal milk and Zkittles and delivers a mouth tantalizing mix of tangy tropical fruit and vanilla ice cream. Zereal milk produces multi-colored, frosty, forest green buds that have a Christmas tree type formation and are enveloped in dark orange hairs with streaks of aqua blue & purple thro…	Tropical Fruit, Vanilla, Sweet	Flower
CHERRY DAIRY	https://www.cannabiotix.com/flower/cherry-dairy	CBX Cannabiotix	A delectable cross between our staple Cereal Milk and one of our team’s personal favorites, the classic Cherry Pie. These resin-rich, uniquely syrupy buds are pungent, emitting a nostalgic cherry menthol fragrance with sweet vanilla undertones. A beautiful combination of its parents in aroma, flavor, and structure, these ultra dense nuggets feature darker shades of green underneath a snowstorm of…	Cherry (N/A), Menthol (N/A), Sweet (N/A), Vanilla (N/A)	Flower
KUSH MILK	https://www.cannabiotix.com/flower/kush-milk	CBX Cannabiotix	train description: This major stunner hails from 2 CBX staples, Kush Mountains and Cereal Milk. We felt this pheno features some of our favorite characteristics from each parent - the Cereal Milk provides a frost factor so deep you’ll get lost in a fractal of trichomes and that sweet vanilla ice cream aroma. Kush Mountains gives it a beautiful shading of greens, orange hairs throughout, and a fue…	Sweet Vanilla Ice Cream, Fuel, Hashish	Flower
THE SILK	https://www.cannabiotix.com/flower/the-silk	CBX Cannabiotix	A top level combination of Cereal Milk and Kush Mountains, this exclusive pheno leans into its OG heritage with a strong mix of earth and lemony vapors. These dense, resinous buds display a lovely mix of greens and purples and produces heavy trichome coverage that pairs perfectly with its elevated terpene profile. Notes of chocolate hashish and deep forest kush, this silky smooth smoke hits the l…	Earthy, Lemony, Chocolate, Deep Forest Kush	Flower
WHITEOUT	https://www.cannabiotix.com/flower/whiteout	CBX Cannabiotix	Dripping with frost, this magnificent combo of Casino Kush and Cereal Milk delivers a potent punch. Slight hints of diesel skunk comes through this sweet, cookies and cream profile. Plump, fluffy nuggets completely caked in trichomes, these gem-like buds are almost completely white in color with some tasteful purple accents. A lovely blend of earthy kush and delectable dessert, this relaxing, eup…	Earthy, Diesel, Sweet, Cookies and Cream, Skunk	Flower
HIGHUASCA	https://www.cannabiotix.com/flower/highuasca	CBX Cannabiotix	A holy matrimony between cult classic White Walker OG and new school staple, Cereal Milk, this visionary cultivar delivers a powerfully moving, next level experience. Gas heavy, she delivers on the OG factor upfront while giving way to subtle hints of sweet vanilla. Tight, dense nuggets with camo green coloring, these resin rich buds sparkle with ancient magic. Flavors of old school kush and funk…	Gas, Sweet Vanilla, Old School Kush, Funk	Flower
BLUE CRUSH	https://www.cannabiotix.com/flower/blue-crush	CBX Cannabiotix	Another in-house exclusive by the CBX squad, Blue Crush is a unique cross of two extremely flavorful phenos, Orange Crush and Blue Flame OG. Sporting a darker complexion with shades of purple and deep ocean blue, these nuggets are plastered with frosty trichomes and deliver tremendous bag appeal. Super candy heavy, the bright aroma on this cultivar is fruity with very slight hints of gas on the b…	Fruity, Sweet, Gas	Flower
SUBLIME LIME	https://www.cannabiotix.com/flower/sublime-lime	CBX Cannabiotix	A tantalizing combination of heat descended from Blue Flame OG and Mount Zereal Kush, this CBX exclusive is an all-around smacker. The complex aroma on this gem brings out a crisp lemon lime funk complemented by undeniable OG gas. A lighter green bud caked in trichomes and sticky test approved, the smoke is very smooth with a fuel flavored inhale and a refreshing, cucumber lime seltzer taste on t…	Crisp Lemon Lime, OG Gas, Fuel, Cucumber Lime	Flower
GLUE FLAME	https://www.cannabiotix.com/flower/glue-flame	CBX Cannabiotix	Pungent and resinous, this cross brings together Blue Flame OG and Gluetopia for a truly exceptional smoke. A super gas-heavy profile with just the right amount of sweetness, the vapors on this cultivar are intoxicating and intense. Frosted with trichomes and displaying a variety of shades including green, blue, and purple, these impressive buds are beautifully shaped and lean torwards the chunki…	Gas-heavy, Sweet, OG Fuel	Flower
KUSH MOUNTAINS	https://www.cannabiotix.com/flower/kush-mountains	CBX Cannabiotix	Cannabiotix Kush Mountains follows in the medicinal footsteps of its kush heritage offering a sedative and relaxing high that's perfect for daytime pain or stress relief. One of High Times' top ten strains of 2018, this cultivar was awarded the high times world cup 2018 best hybrid flower and is another phenotype (#4) selected from the Cannabiotix White walker OG x Blue Flame OG breed. The flower…	Candy, Gas	Flower
CEREAL MILK	https://www.cannabiotix.com/flower/cereal-milk	CBX Cannabiotix	Bred by Limited Trees Genetics, Cannabiotix’s Cereal Milk is an offspring of two of our award winning strains, Strawberry Lemonade and Thicc Mint Cookies. This unique strain produces chunky, light green buds, that are caked out in crystals from its cookies parentage, and draped in resin to the point of putting any joint roller into a sticky situation. True to its name, the flavor profile on this …	N/A	Flower
THICC MINT COOKIES	https://www.cannabiotix.com/flower/thicc-mint-cookies	CBX Cannabiotix	This unique phenotype of the renowned Girl Scout Cookies (Durban Poison x OG Kush) has been a reliable favorite for the Cannabiotix team. This flower earned Cannabiotix first place best Hybrid flower at the 2014 Norcal High times Cannabis Cup and is a true blend of Indica and Sativa. Dark green and royal purple hues peek through a heavy coat of crystals, with a sweet minty smell that gives a full…	Sweet, Minty	Flower
WEDDING CAKE	https://www.cannabiotix.com/flower/wedding-cake	CBX Cannabiotix	Wedding Cake, the result of the marriage between Animal Mints x Triangle Kush, is a mouthwatering fruity Hybrid with big bag appeal. Caked in crystals, dense, and with stunning orange hairs, Wedding Cake smokes as good as it looks. With its Relaxing, Soothing and Sedating effects that can come on rather quickly, wedding cake is best suited for the experienced user and those looking for natural al…	N/A	Flower
LEMON BURST	https://www.cannabiotix.com/flower/lemonburst	CBX Cannabiotix	Cannabiotix's Lemon Burst is a Northern Lights cross that's truly one of a kind (NL#5 x Super Lemon Haze), with a citrusy tart terpene profile that smells like a lemon starburst. These bright lime green flowers are highly resinous and draped in thc crystals with neon orange and yellow pistils. This sativa dominant sweet and sour candy strain is fantastic for daytime adventures as well as helpful …	Citrus, Sweet, Sour	Flower
MPX Select GMO Flower	https://growhealthy.com/shop/mpx-select-gmo-flower/	MPX	GMO is one of the most famous strains, characterized by its dominant pungent skunky aroma. Unique profile of piney with pungent kush notes coupled with a gentle touch of garlic. An acquired scent worth smelling.	Pungent (N/A), Skunky (N/A), Piney (N/A), Garlic (N/A)	Flower
MPX Select Super Boof Flower	https://growhealthy.com/shop/mpx-select-super-boof-flower/	MPX	Super Boof is cross of Tropicana Cookies and Black Cherry Punch. The Trop Cookies parent dominates the scent and taste profile of this strain with strong and delicious notes of orange peels, citrus, and sweetness. The Black Cherry Punch also shines through in the appearance with an intricate mix of purples, oranges, and greens in her bud color. While this strain may give some consumers uplifting …	Citrus, Sweet, Orange Peels, Cherry	Flower
MPX Select Gorilla Glue 4 Flower	https://growhealthy.com/shop/mpx-select-gorilla-glue-4-flower/	MPX	This strain was found by the legendary Josey Wales. A cross of Chocolate Diesel, Chemdog and Sour Dub. One of the stickiest strains of all time with heavy gas and notes of chocolate. An extremely heavy high this will make all the gassy/kush people very happy as GG4 checks all the boxes. Extremely resinous and potent with very little hair. The flavor and effects linger with a strong and sedative i…	Gassy, Chocolate, Diesel	Flower
Purple Punch Flower	https://growhealthy.com/shop/purple-punch-flower/	Grow healthy	Reportedly a cross between Larry OG Kush and Grandaddy Purple, although this is likely not the case. Neither of the parents are seen in this strain. Purple punch is extremely sweet and very flavorful, smells similar to artificial fruit punch. Very purple in color with high crystal content. A classic brought back to life.	Sweet, Artificial Fruit Punch	Flower
MPX Select Blue Coffin Flower	https://growhealthy.com/shop/mpx-select-blue-coffin-flower/	MPX	NA	N/A	Flower
Root Beer Sherb Flower	https://growhealthy.com/shop/root-beer-sherb-flower/	Grow healthy	Root Beer Sherbet is a cross of GMO Rootbeer and Candy Fumez bred by Bloom Seed co and cultivated exclusively in Florida by Growhealthy. This cultivar is well beloved for its notes of candy, root beer, and sherbet like sweetness. The bud is known for its purple and orange hues and hairs and incredibly frostiness. This heavy hitting hybrid pheno may help with relieving a variety of ailments.	Candy, Root Beer, Sweetness	Flower
MPX Select Z x Strawberry Guava Flower	https://growhealthy.com/shop/mpx-select-z-x-strawberry-guava-flower/	MPX	Zkittles x Strawberry Guava another special Phenotype bred by Bloom Seed Co, Grown and selected by Growhealthy. This phenotype tends to land on the more Zkittles parent with a pungent nose of candy and gas. Zkittles has made a staple in the industry for all the right reasons. Crossing it to Strawberry Guava, this brings some major hype!	Candy, Gas	Flower
The Underdawg Flower	https://growhealthy.com/shop/the-underdawg-flower/	Grow healthy	(Gmo x Rootbeer) x Candy Fumez. Underdawg is a perfect blend of all three Strains with heavy gas notes and sweet candy from fumez. Gassy, sweet and unique, this strain was bred by Bloom Seed Co to be a heavy rosin yielding strain.	Gassy, Sweet	Flower
WTxSD Flower	https://growhealthy.com/shop/wtxsd-flower/	Grow healthy	WTxSD is a White 99 and Stardawg blend to create a powerful Sativa that increases focus while still reducing stress. Citrus notes combine with floral and natural aromas including sandalwood, balsam, and poplar. This strain is great for daytime focus but should be avoided by those patients prone to paranoia.	Citrus, Floral, Sandalwood, Balsam, Poplar	Flower
MPX Select Rainbow Belts 2.0 Flower	https://growhealthy.com/shop/mpx-select-rainbow-belts-2-0-flower/	MPX	Rainbow Belts 2.0 is a cross of Zkittles and Moonbow. This strain is a must try for all candy/dessert strain lovers. She is well known for her super sweet, tangy and candy like nose. Patients also love this strain for it's very light green and incredibly frosted buds! A must try for any lovers of classic west coast dessert genetics.	Sweet, Tangy, Candy-like	Flower
MPX Select Ghost Cookie Flower	https://growhealthy.com/shop/mpx-select-ghost-cookie-flower/	MPX	NA	N/A	Flower
MPX Select Oroz Flower	https://growhealthy.com/shop/mpx-select-oroz-flower/	MPX	Often described as cannabis from another planet, the Oreoz looks extremely dark and very resinous, a glistening purple flower visible from across the room. Oreoz is reportedly a cross of Cookies N Cream x Secret Weapon, certainly the Cookies N Cream shines through. A sweet and doughy flavor but with heavy indica style effects. A true gem in a world filled with Gelato.	Sweet, Doughy	Flower
99 Problems Flower	https://growhealthy.com/shop/99-problems-flower/	Grow healthy	White 99 and Stardawg blend to create a powerful Sativa that increases focus while still reducing stress. Citrus notes combine with floral and natural aromas including sandalwood, balsam, and poplar. This strain is great for daytime focus but should be avoided by those patients prone to paranoia.	Citrus, Floral, Sandalwood, Balsam, Poplar	Flower
Smooth Strawberry & Cream Infused Cannagar	https://www.auroramedical.com/products/smooth-strawberry-cream	RAD	Smooth Strawberry & Cream Infused Cannagar is ideal for those seeking a slower-burning experience with high-THC levels. Made by RAD, this infused pre-roll offers a perfect blend of sweet, creamy flavours all rolled into a high-quality hemp wrap. Products offered by RAD are made from high-quality flower inputs selected specifically for their indica, sativa, and hybrid profiles and notable terpene …	Sweet, Creamy	Pre Roll
Garlic Bread	https://www.auroramedical.com/products/garlic-bread	Western Missouri Medical Center	That sweet, tangy, and garlicky scent can only mean one thing – It's our brand-new Garlic Bread strain from WMMC! Its pleasant scent is matched only by its gorgeous appearance. Crack open the package and admire the dark green buds, covered in diamond-like trichomes and beautiful orange and purple streaks. Dried flower can be consumed by grinding the flower and rolling it into a joint or blunt, or…	Sweet, Tangy, Garlicky	Flower
Ponderosa Pine Pre-Rolls	https://www.auroramedical.com/products/ponderosa-pine-pre-rolls	San Rafael '71	Unwind with pine when you try Ponderosa Pine Pre-Rolls by San Rafael ’71. This is a 7-pack of expertly crafted pre-rolls, each containing a full-sized 0.5-g of whole milled Ponderosa Pine flower, never shake. An awe-inspiring sativa with notably high-THC levels, Ponderosa Pine was exclusively bred for San Rafael ‘71 from rare genetics. This sativa offers flavour notes of dough, pine, and diesel. …	Pine (Limonene), Diesel, Dough, Sweet (Myrcene), Earthy (Caryophyllene)	Pre Roll
Electric Honeydew	https://www.auroramedical.com/products/new-electric-honeydew	San Rafael '72	Electric Honeydew is an original San Rafael ’71 cultivar created by crossing the highly sought-after Girl Scout Cookies x 91 OG Krypt Melon genetics. Selected from our vast genetic library for desirable traits, Electric Honeydew shocks with lively notes of melon, gas, and pine and a high THC content. This unique hybrid features dense, dark-green buds with bright flashes of orange pistils. Electri…	Melon, Gas, Pine	Flower
Ponderosa Pine	https://www.auroramedical.com/products/ponderosa-pine-3-5g	San Rafael '73	Experience peak perfection with Ponderosa Pine by San Rafael ’71. A sight to behold, this awe-inspiring sativa was bred exclusively for San Rafael ‘71 from rare genetics. Ponderosa Pine showcases flawlessly curated buds that come magnificently large in size and adorned in frosty trichomes and bright orange hairs. It offers a medley of dough, pine, and diesel aroma notes. Its main terpenes include…	Dough, Pine, Diesel (Limonene), Diesel (Myrcene), Diesel (Caryophyllene)	Flower
Pink Diesel ’71	https://www.auroramedical.com/products/pink-diesel-71	San Rafael '74	Meet the new Pink Diesel ’71! This 100% unique flower has lineage from two of San Rafael ‘71’s best-selling strains, iconic Pink Kush and pungent Driftwood Diesel. Pink Diesel’s main terpenes are myrcene, ocimene, caryophyllene. The result is a powerful high-THC indica that combines the best of San Rafael ’71, offering rich, blended flavour notes of gas, lavender, and spice. Pink Diesel ’71 is cu…	Gas, Lavender, Spice	Flower
Chemango Kush	https://www.auroramedical.com/products/chemango-kush	MedReleaf	Discover the latest breakthrough in cannabis breeding with Chemango Kush! Exclusively bred for San Rafael ‘71, this indica offers a unique fusion of fruity, sour, and chem aroma notes. Chemango Kush’s main terpenes are limonene, caryophyllene, myrcene. It features large, ultra-dense dark green buds with top-tier genetics from a world-class breeding facility in Comox, British Columbia. Chemango Ku…	Fruity (Limonene), Sour (Limonene), Chem, Indica	Flower
Specialty #3 - Farm Gas	https://www.auroramedical.com/products/specialty-3-farm-gas	Aurora	Aurora Craft Specialty #3 – Farm Gas is an exciting and limited-time strain in Aurora’s Craft Program. Aurora’s Craft Program highlights premium craft cannabis strains, grown at the highest standards. We are excited to bring back this high-THC hybrid strain to our patients, grown, hang dried, hand finished, and hand bottled by Aurora for excellent quality. Farm Gas is a unique strain from Aurora’…	Kerosene, Diesel, Gas, Sweet, Fruit Sherbet	Flower
Luminarium	https://www.auroramedical.com/products/luminarium	San Rafael '77	Luminarium, also known as Delahaze, is a high-THC sativa strain that produces sticky buds with a cone-like shape. This strain is typically bred from Mango Haze and California Lemon Skunk genetics. Its main terpene content of terpinolene, b-myrcene and a-pinene gives it an aroma reminiscent of fresh mangoes, with notes of tropical citrus and pine. Dried flower can be consumed by grinding the flowe…	Fresh Mangoes (Terpinolene), Tropical Citrus (B-Myrcene), Pine (A-Pinene)	Flower
Luminarium Pre-Rolls	https://www.auroramedical.com/products/luminarium-pre-rolls-5-x-0-5-g	Aurora	Luminarium, also known as Delahaze, is a high-THC sativa strain available in a convenient pre-roll format. Its main terpene content of terpinolene, b-myrcene, and a-pinene gives it an aroma reminiscent of fresh mangoes, with notes of tropical citrus and pine. Each pack contains 5 pre-rolls, each with 0.5 g of finely milled Luminarium bud and contains the equivalent of 2.5 grams of dried cannabis.	Fresh mangoes, Tropical citrus (Terpinolene), Pine (A-pinene)	Pre Roll
Specialty - Greybeard AFD Pre-Rolls	https://www.auroramedical.com/products/specialty-7-greybeard-afg-pre-rolls	Aurora	Specialty – AFD is an exciting and limited-time only strain in Aurora’s Craft Program. Aurora’s Craft Program is a special collection of premium craft cannabis strains sourced from selected growers in Canada. We are very excited and pleased to offer this high-THC hybrid strain to our patients and are thrilled to have Greybeard join the Aurora family. Greybeard is an ultra-premium, high-terpene, h…	Earthy (Myrcene), Funky Musk, Pepper Spice, Hashy (Caryophyllene)	Pre Roll
Moon Berry Pre-Rolls	https://www.auroramedical.com/products/moon-berry-pre-rolls	San Rafael '77	Introducing new Moon Berry Pre-Rolls by San Rafael ’71! This is a 3-pack of deliciously balanced pre-rolls brimming with berry, lemon, and cream flavours. Each pre-roll contains 0.5-grams of Moon Berry flower, a premium hybrid with lineage derived from two of our popular medical strains, Vespera and Equiposa. As a result, Moon Berry offers a balanced 1:1 ratio of THC to CBD, providing patients wi…	Berry, Lemon (Limonene), Cream	Pre Roll
Sedamen Pre-Rolls	https://www.auroramedical.com/products/sedamen-pre-rolls-5-x-0-5-g	MedReleaf	Sedamen (also known as Pink Kush) is one of Auroras top selling high-THC indica strains and available in a convenient pre-roll format. When you light one up, expect alluring lemon aromas, with hints of pepper, vanilla and lavender. Each pack contains 5 x 0.5g pre-rolls. Each pack contains the equivalent of 2.5 grams of dried cannabis. To learn more about dried cannabis equivalencies,	Lemon, Pepper, Vanilla, Lavender	Pre Roll
Sour Jack	https://www.auroramedical.com/products/sour-jack-plus	Western Missouri Medical Center	A rare and sought-after hybrid, Sour Jack is historically the union of the Sativa-dominant Sour Diesel and Jack Herer varieties. Characterised by intensely green leaves, curled, tangerine pistils and unusual, egg-shaped flowers, this is a high-THC strain with a powerful, citrus aroma with a hint of gas. This harvest has been gently processed using E-Beam technology to make it suitable for immunoc…	Citrus (Limonene), Gas, Sweet	Flower
Organic BC White Grape OG	https://www.auroramedical.com/products/organic-bc-white-grape-og-med	Western Missouri Medical Center	We’re pleased to announce that Organic BC White Grape OG is now available in larger 10-gram sizes! Bred by our Genetics team, this ultra-premium craft hybrid has lineage derived from The White x Lemon OG genetics with a sweet, ambrosial fragrance of sour grapes, tropical fruit, and pungent gas. Its main terpenes are farnesene, caryophyllene, and limonene. Organic BC White Grape OG is distinguishe…	Sweet (Limonene), Sour Grapes, Tropical Fruit, Pungent Gas, Gas (Caryophyllene)	Flower
Valour	https://www.auroramedical.com/products/new-valour	MedReleaf	Valour is a special flower strain with very special roots. In 2022, we worked alongside our veteran community to develop a signature flower strain that embodies the aroma, flavour, and appearance traits veterans told us they liked best. Our veterans even gave this new strain its own name. Aurora is proud to announce that 5% of net profits from Valour Flower and Pre-rolls (up to a total of $200,00…	Forest Pine (Myrcene), Sweet Citrus (Limonene), Pungent Gas, Indica	Flower
Moon Berry	https://www.auroramedical.com/products/moon-berry	San Rafael '77	A new balanced strain has landed! Meet Moon Berry, a premium hybrid flower bred by San Rafael ’71 with balanced levels of THC and CBD. This special hybrid has lineage derived from two popular MedReleaf strains, Vespera and Equiposa. Moon Berry offers a full flavour experience with rich berry, lemon, and cream aromas from its stunning, frosty green flowers. Its main terpenes are myrcene, pinene, a…	Berry, Lemon (Limonene), Cream, Myrcene, Pinene	Flower
Sedamen	https://www.auroramedical.com/products/sedamen	MedReleaf	Sedamen (also known as Pink Kush) is one of Aurora’s top selling strains. It is a high-THC indica strain with dark green and purple buds. It has an alluring lemony aroma, with hints of pepper, vanilla, and lavender. Dried flower can be consumed by grinding the flower and rolling it into a joint or blunt, or with accessories such as a dried cannabis vaporizer, pipe, or bong. Remember to follow Hea…	Lemony, Pepper, Vanilla, Lavender	Flower
Black Jelly	https://www.auroramedical.com/products/black-jelly	San Rafael '77	We’re proud to introduce a new and unique delicacy strain, Black Jelly by San Rafael ’71. This remarkable high-THC sativa offers an intriguing terpene profile of sweet black licorice with gentle fruity undertones. Its main terpenes include caryophyllene, limonene, myrcene. Cultivated by San Rafael ’71, Black Jelly is derived from our very own original, in-house genetics developed by Occo, our wor…	Sweet (Caryophyllene), Fruity (Limonene), Black Licorice (Myrcene)	Flower
Valour Pre-Rolls	https://www.auroramedical.com/products/new-valour-pre-rolls	MedReleaf	Behind our new Valour Pre-rolls is a very special story. In 2022, we worked alongside our cherished veteran community to develop a signature flower strain that embodies the aroma, flavour, and appearance traits veterans told us they liked best. The result was Valour, an original strain named by veterans, made for veterans. Aurora is proud to announce that 5% of net profits from Valour Flower and …	Pine, Sweet Citrus (Limonene), Gas, Indica	Pre Roll
Vespera Pre-Rolls	https://www.auroramedical.com/products/vespera-pre-rolls	MedReleaf	If you’ve enjoyed our other CBD strains, like Avidekel, you’ll love Vespera. This strain is instantly recognizable for its strong black pepper, pine and musky aromas thanks to its terpene profile that includes b-myrcene, a-pinene and b-caryophyllene. Simply light the pre-roll and inhale to consume. Each pack contains 5 pre-rolls of finely milled Vespera flower and is the equivalent of 2.5 grams o…	Black Pepper (Beta-caryophyllene), Pine (Alpha-pinene), Musky (Beta-myrcene)	Pre Roll
Vespera	https://www.auroramedical.com/products/vespera	MedReleaf	If you like our Avidekel or Trutiva strains, then you’ll love Vespera! This is a high-CBD, low-THC indica strain that is instantly distinguishable from other strains thanks to its medium green and orange colours. Its main terpene content is b-myrcene, a-pinene and b-caryophyllene which gives it strong black pepper, pine and musky aromas. Dried flower can be consumed by grinding the flower and rol…	Black Pepper (Beta-caryophyllene), Pine (Alpha-pinene), Musky (Beta-myrcene)	Flower
Equiposa	https://www.auroramedical.com/products/equiposa	MedReleaf	We know many patients enjoyed the balancing nature of our Midnight strain. This is why we’re incredibly proud to offer a similar option, Equiposa. Not only is it instantly recognizable from other strains thanks to its bright green colours and streaks of light orange hairs, but its terpene profile of b-myrcene, a-pinene and b-pinene gives it an alluring earthy and pine aroma. Dried flower can be c…	Earthy (Beta-myrcene), Pine (Alpha-pinene), Pine (Beta-pinene)	Flower
Snow Dome	https://www.auroramedical.com/products/snow-dome	Aurora	For a limited time only! We’re pleased to announce that our popular Snow Dome™ flower is now available. Also known as LA Confidential, Snow Dome™ is an indica strain containing moderate to high THC content and it’s now available in larger 10-gram sizes! This longtime favourite flower has a unique terpene profile offering a sweet fragrance with wood, citrus, pine, and pepper undertones. Snow Dome™…	Sweet, Wood, Citrus, Pine, Pepper	Flower
Grape Infused Cannagar	https://www.auroramedical.com/products/grape-infused-cannagar	RAD	Cannabis meets craftsmanship with the new Grape Infused Cannagar by RAD! Derived from “cannabis” and “cigar”, a cannagar is a unique fusion of very high-THC flower intricately wrapped in all-natural, premium hemp paper. Designed to burn slowly just like a fine cigar, the luxurious Grape Infused Cannagar offers a clean, even burn and is ideal for patients seeking longer, more prolonged consumption…	Sweet, Fruity, Grape (Myrcene), Grape (Limonene), Grape (Ocimene)	Cannabis Cigar
Gasberry Pie J’s	https://www.auroramedical.com/products/gasberry-pie-j-s	Daily Special	Experience Gasberry Pie J’s by Daily Special! This 7-pack of high-THC pre-rolls comes in an airtight, pocket-sized doob tube, making it an ideal option for patients seeking grab-and-go convenience. Each pre-roll is packed with 0.5-grams of Gasberry Pie, a well-known and well-loved indica flower with creamy-smooth berry notes complemented by gassy and woody undertones. Main terpenes include limone…	Berry, Gassy, Woody (Limonene), Creamy (Myrcene), Smooth (Caryophyllene)	Pre Roll
Seasonal Stash – Alpine Sweet	https://www.auroramedical.com/products/seasonal-stash-alpine-sweet-tbd	Western Missouri Medical Center	Explore the extraordinary with Alpine Sweet, the latest craft offering from WMMC’s Seasonal Stash. Derived from Critical Sensi Star and Driftwood Diesel lineages, Alpine Sweet offers long, immaculate buds with a deeply layered aroma profile of cherry, grape, strawberry, vanilla, and gas, reminiscent of a fruity candy wrapper. Its main terpenes include limonene, caryophyllene, and pinene. Always n…	Cherry, Grape, Strawberry, Vanilla, Gas, Sweet (Limonene), Earthy (Caryophyllene), Pine (Pinene)	Flower
Altitude	https://www.auroramedical.com/products/altitude-tbd	MedReleaf	Seeking a peak experience? You’ve found it with Altitude, the latest aromatic wonder by MedReleaf. Aptly named for its distinctly high-THC content, Altitude is derived from celebrated Gasberry Pie and Alien Cake 3030 genetics with exquisite notes of cherry cheesecake and cracked pepper. Main terpenes include trans-caryophyllene, limonene, and linalool. Grown and harvested at our state-of-the-art …	Cherry cheesecake (Limonene), Cracked pepper (Trans-caryophyllene)	Flower
Levitate	https://www.auroramedical.com/products/levitate	Aurora	Experience medical cannabis with a touch of the tropics with Levitate! A new specialty strain by Aurora, Levitate is characterized by highly curated buds splashed in a myriad of green, pink, and purple tones. Grown in small batches, Levitate is carefully sorted so only the best buds are chosen as the final product for patients. This artisanal indica offers rich tropical aromas reminiscent of pine…	Tropical, Pineapple, Berries, Sweet Stone Fruit (Caryophyllene), Sweet Stone Fruit (Humulene)	Flower
Airplane Mode	https://www.auroramedical.com/products/airplane-mode	Aurora	Buckle up with new specialty strain, Airplane Mode by Aurora! A first-class sativa experience, Airplane Mode is derived from Chemdawg and SFV OG Kush, a rare variant of OG Kush from California’s San Fernando Valley. Available in larger 10-gram sizes. Grown in Kingsville, Ontario, this impressively high-THC flower offers frosty, lime-green buds with bright, orange pistils. Airplane Mode’s terpene …	Lemon Spice (Limonene), Floral (Linalool), Citrus (Limonene)	Flower
Summit	https://www.auroramedical.com/products/summit-df	Aurora	True to its name, Summit delivers an elevated sativa experience with unforgettable aromas. A new specialty strain by Aurora, Summit showcases beautiful, purple-tipped buds with a thick frosting of trichomes. Grown in small batches, Summit is carefully sorted so only the best buds are chosen as the final product for patients. This premium sativa offers freshly baked notes of creamy cake and raspbe…	Creamy Cake, Raspberry, Gas, Dairy (Caryophyllene), Citrus (Limonene), Floral (Linalool)	Flower
Gasberry Pie	https://www.auroramedical.com/products/gasberry-pie	Daily Special	All the pie – with none of the guilt. Introducing Gasberry Pie, a long-running fan-favourite strain from Daily Special. Bake your senses in creamy-smooth notes of berries and gas with hints of wood. Gasberry Pie’s main terpenes include limonene, myrcene, and caryophyllene. Gasberry Pie was developed from original, in-house genetics by Occo, our world-class breeding facility in Comox, BC. This ind…	Berries, Gas (Caryophyllene), Wood, Creamy (Limonene), Smooth (Myrcene)	Flower
Cosmic Cream Pre-Rolls	https://www.auroramedical.com/products/cosmic-cream-pr	San Rafael '77	Take a roll down memory lane with Cosmic Cream Pre-Rolls. This is a 3-pack of high-THC pre-rolls with a nostalgic fragrance of sweet cereal milk with hints of fruit and earth. Bred by San Rafael ’71, Cosmic Cream is a premium, indoor-grown indica derived from original, in-house genetics developed by Occo, our world-class breeding facility in Comox, BC. Each Cosmic Cream Pre-Roll contains finely m…	Sweet, Earth, Fruit	Pre Roll
Berry Harvest	https://www.auroramedical.com/products/berry-harvest	Aurora	Berry Harvest (also known as Gasberry Pie) is one of the most in-demand cultivars on the recreational market today. This fan-favourite indica is very well-known for its distinctly high THC range and desirable genetics of Wedding Cake and Jet Fuel. Berry Harvest’s enticing aroma of fruity berries, gas, and wood is only matched by its dense and dazzling crystal-coated buds dipped in vivid green hue…	Fruity (Limonene), Gas, Wood, Berries (Beta-myrcene)	Flower
Organic BC Rockstar	https://www.auroramedical.com/products/organic-bc-rockstar	Whistler Cannabis Co.	The best of BC now comes in bulk! Introducing new 28-gram sizes of Organic BC Rockstar by Whistler Cannabis Co. Just in time for the cold season, this larger format is perfect for stocking up and staying in. A legendary strain, Organic BC Rockstar boasts large, picturesque buds splashed in mesmerizing green tones. This renowned indica is derived from Rockbud and Sensi Star lineages with rich and …	Pine (Limonene), Wood (Caryophyllene)	Flower
Thor	https://www.auroramedical.com/products/thor	Aurora	Thor™, commonly known as Ghost Train Haze, is a unique and powerful high-THC sativa strain. Thor has an earthy, pungent aroma with hints of lemon and pepper. Cannabis containing THC may be helpful as a therapy for pain, inflammation or nausea/vomiting1, but each strain of cannabis interacts differently with your body, so if you haven’t tried Thor™ before, remember to start low and go slow as you …	Earthy, Lemon, Pepper	Flower
Rex	https://www.auroramedical.com/products/rex	MedReleaf	Rex™ is a moderate-THC sativa strain with unmistakable deep purple buds and a distinctive citrus aroma. Rex is a MedReleaf® favourite, known for its unique terpene profile which gives it its signature zesty orange scent.	Citrus, Zesty Orange	Flower
Garlic Dawg	https://hijinks.love/strain/garlic-dawg/	Hijinks	Big Fluffy Pillow, Garden of Herbs, A Spicy Meatball, Cruise Control	N/A	Flower
Life in the Fast Lane	https://hijinks.love/strain/life-in-the-fast-lane/	Hijinks	Doing 100 on the Highway, Sweet Citrus Sorbet, Creamy Vanilla Milkshake, Majestic Forest of Wonder	Sweet, Citrus, Creamy, Vanilla, Forest	Flower
Purple Elephant	https://hijinks.love/strain/purple-elephant/	Hijinks	Stomping Grapes, Berry Picking, Unforgettable Memories, A Dash of Pepper	Berry, Pepper	Flower
Nepal Twister	https://hijinks.love/strain/nepal-twister/	Hijinks	Spring Rain, Vibrant Gardens, Ocean Breeze, Fresh Fruit	N/A	Flower
Grape Sparkle	https://hijinks.love/strain/grape-sparkle/	Hijinks	Fruit Salad, The Earth, Italian Spices, Gas Mileage	N/A	Flower
Primal Kush	https://hijinks.love/strain/primal-kush/	Hijinks	Tastes & Smells like: Collage of Citrus, Pacific Ocean, Sugar Cane, Zesty-Zing	Citrus, Zesty-Zing, Sugar Cane, Pacific Ocean	Flower
Cha Cha Kush	https://hijinks.love/strain/cha-cha-kush/	Hijinks	Tastes & Smells like: Corner Bakery, Sunshine, Lemon Orchard, A Mack Truck	N/A	Flower
Love Triangle	https://hijinks.love/strain/love-triangle/	Hijinks	Tastes & Smells like: White Frosting, Peppercorns, The Deep Woods, Mangos	White Frosting, Peppercorns, The Deep Woods, Mangos	Flower
Alien Starfighter	https://hijinks.love/strain/alien-starfighter/	Hijinks	Tastes & Smells like: Exotic Fruits, Ballpark Peanuts, Bouquet of Flowers, Very Herbaceous	Exotic Fruits, Ballpark Peanuts, Bouquet of Flowers, Herbaceous	Flower
Like a Glove	https://hijinks.love/strain/like-a-glove/	Hijinks	Christmas Time, Fertile Soil, Peanut Butter, Draining 3s	Fertile Soil, Peanut Butter, Christmas Time, Draining 3s	Flower
Berry Seductive	https://hijinks.love/strain/berry-seductive/	Hijinks	Paprika, Lemonade Stand, Juicy Berries, A Little Razzle Dazzle	N/A	Flower
Purgatory OG	https://hijinks.love/strain/purgatory-og/	Hijinks	A Beach Bonfire, A Mighty Spruce Tree, Mignonette, Sunset on the Cape	N/A	Flower
Read-It Review	https://hijinks.love/strain/read-it-review/	Hijinks	A Fruit Tree, Slipping on a Banana Peel, Climbing a Pine Tree, Spicy Treads	N/A	Flower
Pink Cadillac	https://hijinks.love/strain/pink-cadillac/	Hijinks	Sugar Cubes, The Great Outdoors, Memphis BBQ, Trick or Treat	N/A	Flower
BUBBA KUSH	https://thebankflower.com/pa/strain/bubba-kush/	The Bank	You’ve got a friend in Bubba! Bubba Kush is a classic indica strain that has been popular since the early ’90s. This popularity rose due to the classic indica, total body experience. While the indica experience is quite true in nature, you will find yourself vibing physically while still being clear-headed. No traditional “couch-lock” should be expected from Bubba Kush making it a great strain fo…	N/A	Flower
BLUE DREAM	https://thebankflower.com/pa/strain/blue-dream/	The Bank	What dreams may come? Oh Blue Dream, so well known and dependable yet mysterious. A sativa leaning hybrid known for its consistently high potency and amazingly sweet, sour, earthy flavor and aroma. Blue Dream hangs in the air long after its gone. At first, presenting itself as heady and motivating then settles into a calm body experience. Blue Dream is perfect for any occasion!	Sweet, Sour, Earthy	Flower
BLUEBERRY HEADBAND	https://thebankflower.com/pa/strain/blueberry-headband/	The Bank	Meet Blueberry Headband, a complex hybrid with some impressive lineage. Blueberry Headband first presents itself as heady with a slight sensation of constraint behind the eyes, hence the headband term used in the naming. The initial cerebral experience is followed quickly by a full body balanced transition. Along with this unique experience comes amazing flavors and aromas of tangy citrus fruits …	Citrus, Pine	Flower
BUBBLEGUM XL	https://thebankflower.com/pa/strain/bubblegum-xl/#	The Bank	No Bazooka Joe here! Bubblegum XL is a moderately potent sativa strain first popularized by its recognizable flavor of classic bubblegum. Along with this sweet flavor comes aromas of the earth with notes of fruit. Bubblegum XL provides a balanced experience, start to finish, between the head and the body. If you’re feeling creative then allow Bubblegum XL to be your muse!	Earthy, Sweet, Fruit	Flower
CARIBBEAN SPICE	https://thebankflower.com/strain/caribbean-spice/	The Bank	Ahoy matey! Get ready to set sail on the seven seas with this spicy strain! Caribbean Spice (AKA Rum Cake) is a potent hybrid with a quick onset that will have you feeling like the water is calm. Along with this initial “behind the eyes” feel, you’ll be hit with flavors and aromas of sweet vanilla, spicy herbs, and straight gas. May your anchor be tight, your cork be loose, your rum be spiced, an…	Sweet Vanilla, Spicy Herbs, Gas	Flower
CRIPPY	https://thebankflower.com/strain/crippy/	The Bank	A true throwback to the 80s when things were easy and OG strain ruled the world! Crippy is a potent hybrid with a heavy body experience that also keeps your brain thinking. Along with an interesting experience comes mouth-watering flavors and aromas of sweet lemons, pine trees, and sweet berries. If you plan to bust out a crip walk while kicking it with Crippy, then you better do it quick before …	Sweet Lemons, Pine Trees, Sweet Berries	Flower
DURBAN POISON	https://thebankflower.com/pa/strain/durban-poison/	The Bank	It doesn’t get any more true sativa than Durban Poison. This coveted strain is comically referred to as the “espresso” of flower. Marked by amazing flavors and aromas of pine trees and spicy herbs, Durban Poison provides a strong yet clear-headed experience. If you need a strain to take with you on your next active adventure that’s sure to keep you smiling all day long, then Durban Poison is the …	Pine, Spicy Herbs	Flower
FALL 97	https://thebankflower.com/pa/strain/fall-97/	The Bank	An original by The Bank Genetics, Fall 97 features a beautiful flower full of light green and purple hues. Heady but not too heady. Body but not too body. This creates a truly unique experience. Containing complex flavors and aromatic notes of fruit, sweetness and gas, this hybrid has the perfect potency and terpene profile to be your co-pilot all day long	Fruit, Sweetness, Gas	Flower
GARY PAYTON	https://thebankflower.com/pa/strain/gary-payton/	The Bank	Climb aboard a “super sonic” jet and don’t forget to put on your gloves! Named after one of the greatest NBA point guards of the ’90s and Hall of Famer, Gary Payton. This strain is a highly sought after hybrid, known for its amazing flavors and dazzling colors. Gary Payton takes on an experience that is best characterized as “even-keeled”, not too heady, not too body allowing you to always be rea…	Sweet, Fruit, Pine (Terpene information not provided), Earthy (Terpene information not provided), Spices (Terpene information not provided), Nutty (Terpene information not provided)	Flower
GELATO C	https://thebankflower.com/pa/strain/gelato-c/	The Bank	Who doesn’t like a nice piece of cake after dinner? Gelato C(ake) is a widely adored strain by connoisseurs and adventurous novices alike. The attraction for most is the complex flavor and aromas of peppery vanilla, pine trees, spicy herbs and sour fruit. These taste-bud stimulating characteristics combined with above average potency make this popular indica strain great for when the sun is going…	Peppery, Vanilla, Pine (Terpene not specified), Spicy Herbs, Sour Fruit	Flower
GRAPE SLICE	https://thebankflower.com/pa/strain/grape-slice/	The Bank	One slice of this pie and you’ll be going back for seconds! Grape Slice (Pie) is an indica leaning hybrid with incredible flavors and aromas of earthy herbs, fresh sweet berries, and spicy, sugary notes that dance in the air long after your session is complete. Grape Slice’s experience is just as pleasant as its flavors and aromas. More of a body experience than heady. Grape Slice will encourage …	Earthy, Sweet, Berries, Spicy, Sugary	Flower
GUAVA	https://thebankflower.com/pa/strain/guava/	The Bank	Nothing left to do but “dance, dance, dance”! Guava, a hybrid strain, is named after the juicy, delicious tropical fruit. Guava’s experience builds slowly, sneaking into the head at first. Once Guava has taken hold, you’ll quickly become a social butterfly, engaging in giggly conversations and dancing the night away. While you’re partying like it’s 1999, the flavors and aromas of creamy berries, …	Creamy Berries, Sweet Grapes, Sour Citrus, Straight Gas	Flower
JACK FLASH	https://thebankflower.com/pa/strain/jack-flash-2/	The Bank	Born in a crossfire hurricane between legendary parents Jack Herer and Super Skunk. As the name would suggest Jack Flash moves quickly with the experience setting in almost instantly. This experience is heavy on the body and makes the head want to explore. This experience is accompanied by mouth-watering flavors and aromas of the deep woods, sweet citrus, and sour lemon. Jack Flash might come on …	Deep Woods, Sweet Citrus, Sour Lemon	Flower
JACK HERER	Jack Herer Strain | The Bank (thebankflower.com)	The Bank	Meet Mr. Herer. Named after the lifelong cannabis activist, Jack Herer. Jack Herer is a potent sativa that is truly unique. It’s highly motivating at first then transitions into a body experience. Jack Herer is quite balanced all throughout. Accompanied by flavors and aromas of the deep forest and spicy herbs. Jack Herer is a strain that you are certain to never grow tired of!	Deep Forest, Spicy Herbs	Flower
JIBOO	https://thebankflower.com/strain/jiboo/	The Bank	If you love sweet and tangy terps in your flower, then look no further than Jiboo! Jiboo is a sativa leaning hybrid with a nice balance between head and body. Along with this even keeled experience comes explosive flavors and aromas of sweet oranges, tangy lemons, and a touch of spicy herbs. Jiboo is the perfect partner for your next creative project or outdoor adventure!	Sweet, Tangy, Orange, Lemon, Spicy Herbs	Flower
KOSHER KUSH	https://thebankflower.com/pa/strain/kosher-kush-2/	The Bank	A legendary two-time “Best Indica Strain” winner at the Cannabis Cup. Be blessed by Kosher Kush! A well known indica strain true to its lineage. Kosher Kush provides a heavy body experience that will have you sinking into the couch in no time. Don’t let the often lower THC% fool you as Kosher Kush can pack quite a punch so proceed with caution. Along with this great experience comes truly unique …	Earthy, Pine, Sweet	Flower
KOSHER TANGIE KUSH	https://thebankflower.com/pa/strain/kosher-tangie-kush/	The Bank	Pure gold indeed! Kosher Tangie Kush (aka 24k) is an indica leaning hybrid strain. But, don’t let this leaning fool you! Kosher Tangie Kush first presents itself as mellow but quickly elevates into a motivating experience leaving you without a care in the world. Alongside this experience, Kosher Tangie Kush provides truly identifiable flavors and aromatic notes of fresh tangerine, skunk and spicy…	Fresh Tangerine, Skunk, Spicy Herbs	Flower
LEMON SKUNK	https://thebankflower.com/pa/strain/lemon-skunk/	The Bank	Pepe Le Pew gets a bad rap, IMO! Lemon Skunk is a sativa leaning hybrid best characterized by a happy and peppy heady experience that can fully support you on your next creative adventure. Along with this experience comes intoxicating flavors and aromas of sweet/sour citrus, earthy herbs, and of course potent skunkiness. Lemon Skunk is a great partner for daytime activities and completing your ar…	Sweet/Sour Citrus, Earthy, Skunky	Flower
LEMON SOUR DIESEL	https://thebankflower.com/pa/strain/lemon-sour-diesel/	The Bank	This hybrid flower is known for its initial headiness that’s followed quickly by a full body experience. With earthy and spicy aromas and flavors, Lemon Sour Diesel is sure to keep you coming back for more! Perfect for an evening at home.	Earthy, Spicy	Flower
LIME OG	https://thebankflower.com/strain/lime-og/	The Bank	Jam packed with explosive flavor and a well-crafted experience. Lime OG makes no bones about where it comes from… The love child of some proud and popular parents, this above average potency hybrid leans slightly more to the sativa side of things as far as the head goes but is mostly well balanced. Along with this anytime experience come crazy flavors and aromas of, yup you guessed it, juicy lime…	Juicy Limes, Sour Citrus, Sweet Berries	Flower
MAC RIB	https://thebankflower.com/pa/strain/mac-rib/	The Bank	Do you hear the Ribwich is back for a limited time only? Mac Rib should garner just as much excitement! An indica-dominant hybrid that is “tough to find”. Mac Rib provides a giggly and heavy body experience. Along with this “perfect for the couch” experience, comes delicious flavors and aromas of lavender, earthy tree nuts, sweet/sour citrus, and tasty tropical fruit. If you’re worried about Mac …	Lavender, Earthy, Sweet/Sour Citrus, Tropical Fruit	Flower
MAI TAI	https://thebankflower.com/pa/strain/mai-tai/	The Bank	Get your tiki torches and paper umbrellas ready! Mai Tai is a balanced hybrid known specifically for delivering a cornucopia of delicious flavors and aromas like sweet berries, sour citrus, and tropical fruit. Along with these taste bud tingling characteristics comes a truly balanced experience. It first presents itself as productive for the head encouraging you to engage in great conversations, …	Sweet Berries, Sour Citrus, Tropical Fruit	Flower
MIMOSA	https://thebankflower.com/pa/strain/mimosa/	The Bank	Brunch is the most underrated meal of the day! Mimosa is taking the flower world by storm! An extremely popular sativa-dominant hybrid that is both delicious and potent. The traditional sativa experience is perfect for a late morning pick-me-up that prepares you for a focused and productive afternoon full of adventure and creativity. The flavors and aromas of sour citrus, sweet tropical fruit, ea…	Sour Citrus, Sweet Tropical Fruit, Earthy Woods, Spicy Herbs	Flower
MOBY DICK	https://thebankflower.com/pa/strain/moby-dick/	The Bank	Stop searching for your “white whale”, Ishmael! Moby Dick is characterized by it’s classic sativa experience. Known specifically for its motivating tendencies and average potency, Moby Dick is loved by new cannabis consumers and experienced connoisseurs, alike. Accompanying Moby Dick’s experiences are wonderful flavors and aromatic notes of sweet vanilla and sour citrus. A perfect partner for the…	Sweet Vanilla, Sour Citrus	Flower
MOTHER’S FINEST	https://thebankflower.com/pa/strain/mothers-finest/	The Bank	Mother truly knows best! Mother’s Finest flower is sought after regularly by cannabis consumers looking for a sativa leaning heady and motivating experience that slowly transitions into a subtle body come down. Along with this easy going experience are truly special flavors and aromatic notes of sour, yet sweet citrus and good ole’ mother nature. The perfect soccer mom for your next physical acti…	Sour, Citrus, Sweet	Flower
MOTOR BREATH	https://thebankflower.com/pa/strain/motor-breath/	The Bank	Gas prices have you running on empty? Motor Breath is a unique hybrid that is sure to keep your engine revving. Indica leaning by lineage standards, but Motor Breath provides a uniquely balanced experience between both the head and body. Along with this experience, comes remarkable flavors and aromatic notes of sour/sweet citrus and gassy earth. Not high test octane but perfect to keep you moving…	Sour, Sweet, Citrus, Gassy Earth	Flower
NORTHERN LIGHTS	https://thebankflower.com/pa/strain/northern-lights/	The Bank	A true legend! Northern Lights is a pillar in the indica community and often the measuring tape for all those claiming to be like it. Known for its heavy body experience, Northern Lights is perfect for any activity that requires a couch and a sense of well-being. Along with these traditional indica effects come complex flavors and aromas of everything natural like pine trees, spicy herbs, and min…	Pine, Spicy, Mint	Flower
ORANGE KRUSH	https://thebankflower.com/strain/orange-krush/	The Bank	A tasty original from The Bank Genetics. Orange Krush is a true island escape. An indica leaning hybrid that begs to slow things down, unwind, and relax! Along with this “down-time” experience comes delicious flavors and aromas of juicy oranges, sweet berries, and a touch of spicy herbs. A perfect cross from the “Bubba Kush Series”. Orange Krush is certainly a strain that will keep you coming bac…	Juicy Oranges, Sweet Berries, Spicy Herbs	Flower
PANAMA PUNCH	https://thebankflower.com/pa/strain/panama-punch/	The Bank	Fan of spicy and fruity aromas and flavors in your flower? Then Panama Punch is the right strain for you! Packed full of terpenes and typically having an above average THC%. Most prominent with Panama Punch are the traditional sativa characteristics of a heavy heady experience all throughout.	N/A	Flower
PURPLE PUNCH	https://thebankflower.com/pa/strain/purple-punch/	The Bank	Purple Punch delivers a one-two punch, but leaves no bruises behind. Purple Punch is a rare indica strain with prolific lineage. While indica in nature, Purple Punch first presents as a highly desirable experience with a happy and blissful quick hit to the head. While this initial onset distracts you, Purple Punch then delivers a knockout shot to the body which will quickly have you melting away …	Candied Blueberries, Sweet Vanilla, Earthy Spices, Tart Grapes	Flower
PURPLE URKLE	https://thebankflower.com/pa/strain/purple-urkle/	The Bank	Help, I’ve fallen and I can’t get up! Purple Urkle, with its strong indica lineage, might have you saying this in no time. Purple Urkle produces a very heavy body experience which has made it a go-to for medical patients since before Family Matters was a hit on TGIF. Along with these super strong physical tendencies, come amazing flavors and aromas of skunkiness, candied grapes, and sweet berries…	Skunky, Candied Grapes, Sweet Berries	Flower
REMO CHEMO	https://thebankflower.com/pa/strain/remo-chemo/	The Bank	Meet Remo Chemo! A potent indica strain known for its focused body specific effects. With amazing aroma and flavor notes of spicy herbs and straight gas, Remo Chemo offers a truly unique experience. Just make sure you have some a comfy couch and some munchies at the ready!	Spicy Herbs, Gas	Flower
SAGE	https://thebankflower.com/pa/strain/sage/	The Bank	Ready to get of the daily “teeter totter”? Then S.A.G.E. is the strain for you. Short for Sativa Afghani Genetic Equilibrium. With equal sativa and indica lineage, as the name would suggest, SAGE offers a well balanced experienced. Accompanying this equalized experience is truly amazing flavor and aromatic notes of spicy herbs, the forest, and remarkably recognizable sandalwood. SAGE tips the sca…	Spicy herbs, Forest, Sandalwood	Flower
SKYWALKER 600	https://thebankflower.com/pa/strain/skywalker-600/	The Bank	May the force be with you! Skywalker 600 is a super rare indica strain that is hard and quick with a cerebral vibe. It produces a slight tingle behind the eyes before spreading to the head. After this initial rush, Skywalker 600 transitions to a full body experience characterized by the same tingle felt behind the eyes. Along with this truly unique experience comes distinct flavors and aromatic n…	Juicy Blueberry, Sweet Fruit, Spicy Herbs	Flower
SOUR BITEZ	https://thebankflower.com/pa/strain/sour-bitez/	The Bank	Your taste buds won’t know what hit them! Sour Bitez (aka Runtz) is a potent and tasty hybrid that is quickly amassing quite the cult following. The name leaves nothing to the mystery with truly remarkable flavors and aromas of sweet and sour tropical citrus and the deep woods. A better partner for relaxing on the couch watching a movie on a rainy day vs. running a marathon. Sour Bitez provides a…	Sweet, Sour, Tropical, Citrus, Woods	Flower
SOUR DIESEL	https://thebankflower.com/pa/strain/sour-diesel/	The Bank	Sour Diesel is a truly legendary sativa-dominant hybrid and has been the go to of flower for consumers looking for a strain packed with energy since the early 90s. Known for its classic skunky, gassy, earthy flavor and aromatic notes, Sour Diesel provides a long lasting heady experience. The perfect partner for a day of outdoor fun or with any creative activity.	Skunky, Gassy, Earthy	Flower
SPEARMINT STYLE	https://thebankflower.com/strain/spearmint-style/	The Bank	A very tasty strain with a very tasty experience! Spearmint Style a potent hybrid with a nice balance between body and head. This experience hits quick so strap in and get ready for the ride ahead. Surpassing this perfect experience is the jam-packed flavors and aromas that will fill the air. You’ll notice the almost immediate explosion of green mint floating around with layers of sweet citrus ba…	Green Mint, Sweet Citrus, Earthy	Flower
SPRITZER	https://thebankflower.com/pa/strain/spritzer/	The Bank	Ahh, nothing more refreshing than a good spritzer. This Spritzer is a well-balanced hybrid strain with some amazing flavors. Spritzer’s experience is perfect for the late afternoon when things are winding down but you still have a few items left on your to-do list. Along with this worry free and task orientated experience comes truly refreshing and mouth-watering flavors and aromas of super sweet…	Super Sweet Cherries, Fresh Picked Flowers, Spicy Black Pepper	Flower
STARDAWG GUAVA	https://thebankflower.com/pa/strain/stardawg-guava/	The Bank	This award winning true sativa strain packs quite the punch. Heavy on the head, subtle on the body with earthy aromatic notes and clean tropical flavors on your palate. Stardawg Guava is the perfect companion for a day of outdoor adventure or a night of fun with friends.	Earthy, Tropical	Flower
STRAWBERRY AMNESIA	https://thebankflower.com/pa/strain/strawberry-amnesia/	The Bank	True sativa power! Strawberry Amnesia is a strain that you won’t want to forget! A classic heady sativa experience supported by subtle body drop-ins throughout. Amazing flavor and aromatic notes of fruit, mint, and earth combined to accent this potent flower. Perfect for social outings and active adventures. Enjoy!	Fruit, Mint, Earth	Flower
TANGIE	https://thebankflower.com/strain/tangie/	The Bank	Looking for a refreshing strain? Then look no further than Tangie! A legendary strain known across the globe. Tangie, a true sativa that has a quick kick and will have you ready to get up and go almost immediately! Along with this refreshing experience you are struck by some amazing flavors and aromas like tangy citrus, sweet berries, and earthy woods. A perfect partner for any daytime adventure!	Tangy Citrus, Sweet Berries, Earthy Woods	Flower
TROPICAL BANANA	https://thebankflower.com/pa/strain/tropical-banana-2/	The Bank	No reason to head to the Caribbean and climb trees for this fruit! Tropical Banana packs some amazing flavors and aromas such as tropical pineapple, creamy banana, and a hint of spicy herbs. Along with these taste-bud tingling flavors comes a sativa experience characterized as mainly heady, with a push of positive and productive energy! After this initial experience, which arrives rather quickly,…	Tropical Pineapple, Creamy Banana, Spicy Herbs	Flower
WEDDING TOPPER	https://thebankflower.com/pa/strain/wedding-topper/	The Bank	We are all gathered here today for amazing flower! Wedding Topper (Cake) needs no introduction as one of the most popular strains available on the market! This potent indica leaning hybrid packs quite the knockout punch so proceed with caution! Your whole body will quickly be enveloped and encouraged to just take a seat and chill for awhile. Along with this relaxing experience comes mouth-waterin…	Sweet, Tangy Fruit, Pepper (Beta-caryophyllene)	Flower
Black Ice Indoor Exotic THCA Flower	https://bulkcbddistributors.com/product/black-ice-indoor-exotic-thca-flower/	Bulk CBD Distributors	Rich Aroma and Flavor Profile: Black Ice is celebrated for its deep, complex aroma that combines earthy undertones with a sweet, berry-like fragrance. The flavor is equally captivating, offering a rich tapestry of tastes that linger pleasantly. High THCA Concentration: This flower is characterized by its high THCA content, which translates into potent effects upon decarboxylation (heating). It's …	Earthy, Sweet, Berry	Flower
Garlic Cane Exotic Indoor THCA Flower	https://bulkcbddistributors.com/product/garlic-cane-exotic-indoor-thca-flower/	Bulk CBD Distributors	Exquisite Aroma and Flavor: Garlic Cane is renowned for its distinctive aroma profile, blending notes of spicy garlic with sweet and earthy undertones. The flavor is equally complex and satisfying, offering a rich and memorable experience with every use. High THCA Content: This flower boasts a high concentration of THCA, the non-psychoactive precursor to THC. When heated (decarboxylated), THCA co…	Spicy Garlic, Sweet, Earthy	Flower
Orange Push Pop Indoor THCA Flower	https://bulkcbddistributors.com/product/orange-push-pop-indoor-thca-flower/	Bulk CBD Distributors	Indoor Cultivation Excellence: Grown indoors under meticulously controlled conditions, our Orange Push Pop flower benefits from an optimized growing environment. This controlled cultivation ensures consistent quality, potency, and purity in every batch. Vibrant Citrus Flavor Profile: Orange Push Pop is renowned for its bright, citrusy aroma that’s reminiscent of a refreshing orange popsicle. The …	Citrus, Sweet	Flower
Meat Breath Indoor THCA Flower	https://bulkcbddistributors.com/product/meat-breath-indoor-thca-flower/	Bulk CBD Distributors	Premium Indoor Cultivation: Grown in a controlled indoor environment, our Meat Breath strain benefits from optimal growing conditions. This meticulous cultivation ensures consistent quality, potency, and a pure, unadulterated product. Unique Meat Breath Genetics: Meat Breath is celebrated for its unusual and intriguing flavor profile, combining earthy, meaty notes with a hint of sweetness. This c…	Earthy, Meaty, Sweet	Flower
Tangilope Indoor THCA Flower	https://bulkcbddistributors.com/product/tangilope-indoor-thca-flower/	Bulk CBD Distributors	Superior Indoor Cultivation: Grown in a controlled indoor environment, our Tangilope strain benefits from optimal growing conditions. This meticulous cultivation ensures consistent quality, potency, and a pure, unadulterated product. Vibrant Tangilope Genetics: Tangilope is celebrated for its bright, citrusy aroma, reminiscent of fresh tangerines. This strain offers a refreshing and uplifting tas…	Citrusy, Bold, Smooth, Rich, Inviting	Flower
Oreoz Light Assist THCA Flower	https://bulkcbddistributors.com/product/oreoz-light-assist-thca-flower/	Bulk CBD Distributors	Advanced Light Assistance Cultivation: Our Oreoz strain is cultivated using a light assistance method, which perfectly balances natural sunlight with controlled artificial lighting. This technique enhances the plant's growth, resulting in a more robust and potent flower. Rich Flavor Profile: Oreoz is celebrated for its bold, chocolatey aroma with hints of nutty and earthy undertones, reminiscent …	Chocolatey, Nutty, Earthy	Flower
Tropical Cherries Light Assist THCA Flower	https://bulkcbddistributors.com/product/tropical-cherries-light-assist-thca-flower/	Bulk CBD Distributors	Advanced Light Assistance Cultivation: Our Tropical Cherries strain benefits from a unique cultivation method that combines natural sunlight with supplemental lighting. This approach optimizes the growth environment, enhancing the plant's potency and flavor profile. Exquisite Flavor Profile: Tropical Cherries is renowned for its luscious, fruity aroma reminiscent of tropical islands and sweet che…	Fruity, Tropical, Sweet	Flower
Cadillac Rainbow Light Assist THCA Flower	https://bulkcbddistributors.com/product/cadillac-rainbow-light-assist-thca-flower/	Bulk CBD Distributors	Innovative Light Assist Cultivation: Our Cadillac Rainbow is grown using a unique light assist method, combining natural sunlight with supplemental lighting. This approach ensures optimal growth conditions, enhancing the plant's natural properties and potency. Rich Terpene Profile: Known for its colorful and complex aroma, Cadillac Rainbow offers a symphony of fruity and floral notes, with hints …	Fruity, Floral, Earthy	Flower
Blue Dream Light Dep THCA Flower	https://bulkcbddistributors.com/product/blue-dream-dep-thca-flower/	Bulk CBD Distributors	Optimized Light Deprivation Cultivation: Our Blue Dream is grown using light deprivation (light dep) methods, which involve controlling the light cycle to mimic seasonal changes. This technique induces flowering at precise times, resulting in a more potent and robust product. Classic Blue Dream Genetics: Known for its balanced effects and sweet berry aroma, Blue Dream is a favorite among hemp ent…	Sweet Berries, Earthy	Flower
Peanut Butter Souffle Light Dep THCA Flower	https://bulkcbddistributors.com/product/peanut-butter-souffle-light-dep-thca-flower/	Bulk CBD Distributors	Innovative Light Deprivation Cultivation: Our Peanut Butter Souffle is grown under controlled light conditions, utilizing light deprivation methods to enhance the plant's natural properties. This technique results in a more robust and potent flower. Distinctive Flavor Profile: Peanut Butter Souffle is renowned for its unique, nutty flavor reminiscent of peanut butter, combined with subtle hints o…	N/A	Flower
Mendo Purple Light Dep THCA Flower	https://bulkcbddistributors.com/product/mendo-purple-light-dep-thca-flower/	Bulk CBD Distributors	Expert Light Deprivation Cultivation: Our Mendo Purple is cultivated under controlled light conditions, utilizing light deprivation methods. This approach enhances the flowering cycle, resulting in a more potent and flavorful flower. Rich Mendocino Genetics: Mendo Purple is celebrated for its deep, earthy flavors with hints of berry and pine. This strain offers a complex and satisfying taste expe…	Earthy, Berry, Pine	Flower
GG4	https://kynd.com/strain/gg4/	Kynd	One of the most popular strains among veteran cannabis consumers, GG4 (Chocolate Diesel x Sour Diesel) is reported to create a blissful feeling of being glued to your couch without a worry in the world. This strain could send you straight into a state of sublime foggy-headed euphoria. With earthy and pungent diesel notes, this is a favorite for a reason. Dominance Hybrid Effects Body-High, Calmin…	Earthy, Diesel, Pungent, Pepper	Flower
Tahoe Cream	https://kynd.com/strain/tahoe-cream/	Kynd	OG Kush Pheno (chemdawg x lemon thai x pakistani hindu kush Landrace) Tahoe Cream's lemon and earthy aroma with a strong pine undertone may create a sense of relaxation, like the roots of a tree stretching deep into the earth. The fresh, citrusy scent evokes an image of a clear mountain spring feeding a calm, moonlit lake, potentially creating a feeling of freshness and tranquility. Dominance Hyb…	Earthy, Lemon, Pine, Cream	Flower
The Whit Cherry	https://kynd.com/strain/the-whit-cherry/	Kynd	Cherry Cheesecake x N.Y. Cheesecake Smooth flavors and pungent earthy gas aromas in this mellow strain may evoke scenes of a relaxing picnic under blossoming cherry trees. Hints of pine and cherry may bring dreams of wandering through gentle breezes rustling through lush forests. Dominance Indicates Effects Calming, Happy, Relaxing Aroma Earthy, Gas, Herbal Flavor Floral, Pine, Smooth Dominant Te…	Earthy (Beta-caryophyllene), Gas, Herbal, Pine (Humulene), Floral, Cherry	Flower
Powdered Donuts	https://kynd.com/strain/powdered-donuts/	Kynd	Jet Fuel Gelato x Orange Cookies Feel the sugar rush of this well-rounded indica strain. A bright, uplifting citrus aroma is paired with a sweet and slightly fruity flavor profile. Its soothing effects may trickle from your head to your toes and feel like a comforting hug around your mind and body. Much like biting into a freshly powdered donut, every puff is delight delivered. Dominance Indicate…	Citrus (Limonene), Sweet, Fruity, Orange, Sour, Vanilla	Flower
Watermelon Gelato #36	https://kynd.com/strain/watermelon-gelato-36/	Kynd	Fresh and fruity with a bright floral flavor, Watermelon Gelato #36 is said to be invigorating and soothing. You may experience a potential surge of creative thinking and feelings of euphoria, much like humming to the tune of a favorite song. Whether you are a seasoned smoker or a new patient, this strain is an all-around treat for most people. Dominance Indicates Effects Creative, Euphoric, Soot…	Fruity, Semi-sweet, Sharp, Floral, Herbal, Musky, Beta-caryophyllene, Humulene, Limonene	Flower
Cherry Lemonade	https://kynd.com/strain/cherry-lemonade/	Kynd	Cherry Pie OG x Jack the Ripper Long: Float along the lazy river of Cherry Lemonade's tranquil but vibrant aromas. This terpene-rich strain features a robust and dynamic flavor profile with ripe cherry, zesty lemon, and a sour punch. Imagine peacefully falling asleep as the waves of spicy diesel aromas carry you off into the sunset. Dominance Indicates Effects Calming, Relaxing, Sedative Aroma Ea…	Earthy (Beta-caryophyllene), Pungent, Semi-sweet, Citrus, Ripe cherry, Sour, Diesel	Flower
Watermelon Gelato #30	https://kynd.com/strain/watermelon-gelato-30/	Kynd	Take your tastebuds on a tropical adventure with creamy lime and fuel flavors from Watermelon Gelato #30 (Gelato 45 x Watermelon Zkittlez). Kick back with this well-rounded strain and enjoy the potentially carefree euphoria that may feel like a gentle, lazy, late-summer afternoon. Dominance Indicates Effects Euphoric, Relaxing, Sleepy Aroma Fruit, Fuel, Pungent Flavor Cream, Funky, Lime Dominant …	Fruit, Fuel, Pungent, Lime (Limonene), Earthy (Beta-caryophyllene), Sweet (Myrcene)	Flower
Sundae Sherbert	https://kynd.com/strain/sundae-sherbert/	Kynd	Sundae Sherbert is a balanced cross of Sundae Driver and Sunset Sherbert, with a potent terpene profile that smelis of sweet fruit and earthy pine. The creamy, earthy, sweet flavor is like a beam of winter sunlight, enveloping you in a warm, invigorating glow like a cozy blanket. Dominance Indicates Effects Creative, Euphoric, Relaxing Aroma Fruity, Gas, Musky Flavor Berry, Complex, Woody Dominan…	Fruity, Gas, Musky, Earthy (Beta-caryophyllene), Sweet (Limonene)	Flower
Melon Bomb	https://kynd.com/strain/melon-bomb/	Kynd	Funky. Temptingly tasty. Prepare for a burst of flavor and sweetness in every puff of this mouthwatering strain. Cultivated from a delicious cross between the award-winning Melonade and Gelato 41, you'll experience an explosive herbal aroma accented by a creamy sweetness from this strain's Gelato lineage. The assortment of flavors that follow deliver a bright sour citrus palate that is sure to de…	Creamy, Funky, Herbal, Citrus, Sour, Woody, Beta-caryophyllene (Beta-caryophyllene), Humulene (Humulene), Linalool (Linalool)	Flower
MAC Motor	https://kynd.com/strain/mac-motor/	Kynd	This strain lives up to its name with its incredibly loud aroma of over ripened fruit and gasoline. This strain is primarily frosty green, but can occasionally have purple hues. This indica leaning hybrid delivers powerfully fragrant aromas, breathtakingly beautiful bud structure and delectable flavors to satisfy all tastes. May be best suited for late in the evenings as it may cause a slightly s…	Herbal, Diesel	Flower
Kush Cream #13	https://kynd.com/strain/kush-cream-13/	Kynd	This indica dominant strain is a combination of euphoria and relaxation making it perfect for a restful night's sleep. A couple of tokes of this strain within half an hour of bedtime make falling asleep a breeze. The aroma is heavily gassy and musky with a creamy sweetness. The flavor profile is equally potent with an earthiness that lingers in the mouth. You'll feel its sedative fast acting effe…	Gassy, Musky, Creamy, Earthy (Beta-caryophyllene), Sweet	Flower
Ice Cream Mints #25	https://kynd.com/strain/ice-cream-mints-25/	Kynd	This strain comes from a cross between 2 excellent strains: Ice Cream Cake x Kush Mints. The charmingly sweet aroma with gassy, musky, and vanilla notes, followed by mint, semi-sweet, and berry flavors, is like a warm hug from an old friend. A sense of comfort and familiarity may leave you feeling refreshed and renewed. So whether you're unwinding after a long day or seeking inner peace, this str…	Gassy, Musky, Vanilla, Berry, Mint, Semi-sweet	Flower
Fried Ice Cream	https://kynd.com/strain/fried-ice-cream/	Kynd	This strain's rich and creamy flavor mellows into a roasted nutty finish. Allow the gassy berry aromas to surround you as if you were sinking into a deep and velvety soft couch and surrender to the luxurious sensation of relaxation and contentment. Dominance Indicates Effects Balanced, Happy, Hungry Aroma Serni-sweet Flavor Rich Dominant Terpenes Beta-caryophyllene Limonene Linalool	Gassy (Beta-caryophyllene), Berry (Limonene), Nutty, Sweet	Flower
Espresso	https://kynd.com/strain/espresso/	Kynd	Experience the bold flavor of Espresso. This distinctive terpene profile combines funky fruitiness with hints of creamy cocoa and notes of pepper. Enjoy an energetic, focused and sometimes silly feeeling which is great for making a normal day a bit more interesting and productive. Dominance Hybrid Effects Energizing, Giggly, Motivated Aroma Earthy, Herbal, Spicy Flavor Cocoa, Creamy, Peppery Domi…	Earthy (Beta-caryophyllene), Herbal, Spicy, Cocoa, Creamy, Peppery	Flower
Caesar	https://kynd.com/strain/caesar/	Kynd	Named after the primate protagonist in the classic sci-fi film, this tantalizing strain stems from the original glue, AKA Gorilla Glue, and gives off a refreshingly funky skunk aroma, with hints of diesel, garlic, and gun powder. Prepare for extreme potency and maximum flavor. You may potentially find yourself glued to your couch in the best possible way. Dominance Indicates Effects Euphoric, Hap…	Earthy, Garlic, Skunky, Diesel, Limonene, Myrcene	Flower
Cherry Cheesecake #33	https://kynd.com/strain/cherry-cheesecake-33/	Kynd	This champion strain (from cult classic Cherry Dosidos and the multi-award winning Cookies and Cream) has a beautiful purple hued frosty bud. Like its potent trichome- rich parents, this strain exhibits a complex flavor profile made up of cake, fuel and cherry notes. If you want to zip through your work day without missing a beat, this may be just what you're looking for. Dominance Indicates Effe…	Butter, Cherry, Sweet (Beta-caryophyllene), Sweet (Limonene)	Flower
Purple Diamonds	https://kynd.com/strain/purple-diamonds/	Kynd	This gem of an indica-leaning hybrid was created by crossing the classic Mendocino Purps X Mt. Rainier strains. Your taste buds will enjoy the sweetness of blueberries and zesty lemon- lime notes, gently grounded by a subtle earthiness. The Purple Diamond experience unfolds mere moments after exhalation, elevating the mind into a state of serene contentment that dispels negativity and racing thou…	Clove, Fruit, Gas, Citrus, Earthy, Sweet	Flower
Rainbow sherbert #11	https://kynd.com/strain/rainbow-sherbert-11/	Kynd	This sweet and spicy treat is a truly unique strain. The aroma is warm and pungent with an extra fruity flavor profile with hints of tangy citrus. This tranquil high is often reported to feel relaxing to the body while stimulating to the mind and could be the perfect strain for delving into a good book or for a laidback gathering with close friends. Dominance Indicates Effects Balanced, Cerbral, …	Earthy, Semi-sweet, Spicy, Citrus, Fruit, Sweet	Flower
Ruby Slippers	https://kynd.com/strain/ruby-slippers/	Kynd	Follow the yellow brick road with this rare and unique sativa, bred to provide an anti-anxiety and anti-paranoia experience. Whilst still energizing and lifting your spirits, this euphoric high is well balanced and will help keep your mind at ease and your body grounded. Ruby Slippers has an earthy aroma and flavor with a touch of red berry notes. Dominance Sativa Effects Cerebral High, Creativit…	Earthy (Beta-caryophyllene), Berry, Herbal, Sweet, Diesel	Flower
Hazelnut Cream	https://kynd.com/strain/hazelnut-cream/	Kynd	This rare vanilla-scented sativa-dominant strain is beloved for its rich flavor profile, featuring earthy and creamy aromas backed up by sweet sugary flavors. In low doses it will boost your mood and help you speed through your work without the weight of worry or anxiety. In heavier doses, it will firmly glue you to your sofa and provide a tingly good body high. Dominance Sativa Effects Energetic…	Creamy, Earthy (Beta-caryophyllene), Sweet	Flower
Temptation F3	https://kynd.com/strain/temptation-f3/	Kynd	Ideal for fans of earthy fuel aromas. This third generation of the Temptation strain exhibits sour citrus and cake-like aromas. Enjoyable in a wide variety of situations. Dominance Hybrid Effects Happy, Mellow Aroma Cake, Citrus, Sour Flavor Cake, Citrus, Gassy, Vanilla Dominant Terpenes Beta-caryophyllene Limonene Linalool	Earthy, Cake, Citrus (Limonene), Sour, Gassy, Vanilla	Flower
Motorhead 15	https://kynd.com/strain/motorhead-15/	Kynd	Motorbreath x p4516 coming soon Dominance Hybrid Effects Heavy, Potent Aroma Gas, Ripe fruit Flavor Earthy, Musky, Sour Dominant Terpenes Limonene Myrcene Pinene	Gas, Ripe fruit, Earthy (Limonene), Musky, Sour	Flower
Red Velvet Rntz #1	https://kynd.com/strain/red-velvet-rntz-1/	Kynd	Red Velvet Rntz #1 comes from two of the hottest strains (Red Velvet x Runtz) and falls nowhere short of spectacular with an incredible frosty coating on top of lavender purple flowers. This strain delivers a high potency with complex candy, fuel, and cream flavors. Be prepared for potentially euphoric sensations that hit just the right note. Dominance Hybrid Effects Euphoric, Heavy, Mind and Bod…	Floral, Lavender, Sweet (Linalool), Candy, Cream, Fuel	Flower
Wedding Cake	https://kynd.com/strain/wedding-cake/	Kynd	Wedding Cake is known for its unmistakable vanilla cake frosting aroma coupled with a rich and tangy flavor profile with earthy pepper undertones. The mind-opening, uplifting effects of this sweet high will send your body into instant bliss -delivering a long-lasting euphoria worthy of both special celebrations and everyday occasions. pominance Indicates Effects Euphoric, Long-lasting, Mind-openi…	Vanilla, Earthy (Beta-caryophyllene), Sweet, Tangy, Earthly pepper	Flower
Velvet Pie	https://kynd.com/strain/velvet-pie/	Kynd	Velvet Pie (Georgia Pie x Red Velvet) is a nearly perfect blend of its parents. Expect sweet pie, spice, and kerosene aromas and a potentially intense head and body euphoria. Ideal for those with more experience and higher tolerance. Dominance Hybrid Effects Euphoric, Intense Aroma Fuel, Semi-sweet, Spicy Flavor Complex, Floral, Soft Dominant Terpenes Beta-caryophyllene Limonene Linalool	Fuel, Semi-sweet, Spicy (Beta-caryophyllene), Sweet (Limonene), Floral (Linalool)	Flower
Bubble Bath	https://kynd.com/strain/bubble-bath/	Kynd	Pungent notes of diesel and acidity make Bubble Bath #70 (The Soap x p4516) a great choice for those who want to indulge in a potentially deeply soothing experience that may soak away the worries of the day. A unique funky floral flavor and scent accompanies this delicious strain. Dominance Hybrid Effects Happy, Relaxed Aroma Floral Flavor Floral, Funky, Sweet Dominant Terpenes Beta-caryophyllene…	Diesel, Acidity, Floral, Funky, Sweet, Floral (Beta-caryophyllene), Floral (Limonene), Floral (Linalool)	Flower
Red Velvet Cheesecake	https://kynd.com/strain/red-velvet-cheesecake/	Kynd	Imagine the sweetest romance between Red Velvet and Cherry Cheesecake and you'll find it in Red Velvet Cheesecake This delicious combo of chocolatey sweet terpenes and rich fruity decadence make for an explosion of flavor for the senses. This powerful and complex strain is the perfect treat to indulge in at the end of a long day. Dominance Hybrid Effects Calming, Heavy, Mildly Sedating, Mind and …	Chocolate, Fruity, Rich, Sweet (Beta-caryophyllene), Sweet (Limonene), Sweet (Linalool)	Flower
Temptation F2	https://kynd.com/strain/temptation-f2/	Kynd	Tantalizing and pungent. Temptation F2 (Jealousy x Ice Cream Cake) is the second generation of the Temptation strain, with bright aromas of sour citrus and creamy vanilla. Complex terpene profiles of gelato give this strain a slightly gassy flavor with mild hints of cake. Versatile and ideal for a wide range of occasions. Dominance Hybrid Effects Happy, Mild Aroma Cake, Citrus, Gassy, Vanilla Fla…	Cake, Citrus (Limonene), Gassy, Vanilla (Linalool)	Flower
London Pound Cake	https://kynd.com/strain/london-pound-cake/	Kynd	Ideal for the more seasoned cannabis consumer, this potent, all-day indica-dominant hybrid is ideal for those looking for a flavorful bud that packs a punch. This delicious strain lives up to its name with notes of sweet lemon and hints of berries and pine. You could feel like taking a cozy nap in a warm bath of creativity and relaxation. Dominance Hybrid Effects Creative, Daytime, Euphoric, Rela…	Earthy (Beta-caryophyllene), Grape, Spicy, Sweet (Limonene), Berry, Pine	Flower
Lemon Cherry Gelato	https://kynd.com/strain/lemon-cherry-gelato/	Kynd	Prepare for a blissful, flavorful blend of sour lemons, rich cherries and dark berries. The aroma is just as delightful, with a sour citrusy overtone accented by berries and just a hint of earthy pine. You may potentially feel a quick rush of happiness, followed by a full head-to-toe sensation of warmth. Dominance Hybrid Effects Euphoric, Relaxed, Tingly Aroma Citrus, Earthy, Pine Flavor Berry, L…	Citrus (Limonene), Earthy (Beta-caryophyllene), Pine	Flower
AC/DC SATIVA DOMINANT	https://www.starseed.com/shop/product/?id=G1-0026-005	Starseed Medical	AC/DC is a sativa-dominant cultivar for patients seeking immediate relief of symptoms without the intoxicating effects of THC. Its citrusy, sweet aroma and taste round out this pleasant strain. Flowers are typically large and airy with a notable amount of resin. Starseed's 5g dried flower pouches offer a convenient and high-quality option for vaporization. Each pouch contains 5 grams of dried can…	Citrusy (Limonene), Sweet	Flower
Mango Haze	https://www.starseed.com/shop/product/?id=G2-0024-005	Starseed Medical	A Top Cultivar: Mango Haze is a balanced cultivar that is rich in flavour. Bountiful terpenes give this cultivar its signature mango scent. The sativa-dominant hybrid produces dark green, resinous flowers with bright orange pistils and mild THC potency potential. Mango Haze is a genetic cross between Northern Lights, Skunk, and Haze. Potential therapeutic effects of the dominant cannabinoids: CBD…	Mango, Tropical	Flower
Ghost Train Haze	https://www.starseed.com/shop/product/?id=G4-0022-005	Starseed Medical	Not your typical sativa, Ghost Train Haze has thick, dense flower blanketed in crystal-capped trichomes. This cultivar gives off an earthy aroma with floral and citrus undertones. Potential therapeutic effects of the dominant cannabinoids: THC: Lowers Pain, Muscle Spasm Relief, Sleep Aid, Improves Appetite and Nausea, Mood Elevating	Earthy, Floral, Citrus	Flower
Pedros Sweet Sativa	https://www.starseed.com/shop/product/?id=G4-0036-005	Starseed Medical	A Top Cultivar: Pedro’s Sweet Sativa is a Canadian-bred cross of a Dominican Sativa with White Russian and an unknown Indica. The result is a Sativa-dominant hybrid that produces large, airy flowers with a unique terpene profile and high THC content. Potential therapeutic effects of the dominant cannabinoids: THC: Lowers Pain, Muscle Spasm Relief, Sleep Aid, Improves Appetite and Nausea, Mood Ele…	N/A	Flower
Blueberry Seagal	https://www.starseed.com/shop/product/?id=G4-0046-005	Starseed Medical	Blueberry Seagal is an indica-dominant hybrid, hand-selected by our phenotype hunters. This cultivar has light green buds with light orange hues throughout, giving off a sweet floral aroma with very strong THC potency potential. Potential therapeutic effects of the dominant cannabinoids: THC: Lowers Pain, Muscle Spasm Relief, Sleep Aid, Improves Appetite and Nausea, Mood Elevating	Sweet Floral	Flower
JFT	https://www.starseed.com/shop/product/?id=G4-0048-005	Starseed Medical	JFT is an indica dominant strain that is well known for its fruit flavour and intense colouration. It smells and tastes sweet and smooth, with many consumers reporting a fruity taste of dark berries or plums. The buds are typically colourful and may exhibit the entire spectrum of cannabis colouring. JFT's parents are two landraces: a Thailand Sativa and an Indica from Afghanistan.	Sweet, Fruity, Dark Berries, Plums	Flower
Wappa	https://www.starseed.com/shop/product/?id=G4-0049-005	Starseed Medical	Wappa is an indica-leaning hybrid with smooth, relaxing effects and a universally appealing flavor profile. It has large, solid flowers that taper from a broad base to a sharply pointed tip, with a strong yet sweet aroma that verges on skunkiness, both of which also come through in the caryophyllene-forward taste profile. Potential therapeutic effects of the dominant cannabinoids: THC: Lowers Pai…	Sweet (Caryophyllene), Skunky, Strong	Flower
KHZ	https://www.starseed.com/shop/product/?id=G4-0070-005	Starseed Medical	KHZ (Karel’s Haze) is a Sativa dominant hybrid strain that is well-known for its layered citric gas aroma of tropical sativa lime with a hint of diesel. A cross from Kee’s Old School Haze and Chem Dog OG, Karel’s Haze produces large buds, covered with a layer of resin that resembles a snowflake and very high-THC potential. Potential therapeutic effects of the dominant cannabinoids: THC: Lowers Pa…	Citrus, Diesel, Tropical	Flower
PKU	https://www.starseed.com/shop/product/?id=G4-0071-005	Starseed Medical	PKU (Pink Kush) is an indica-dominant hybrid well-known for its pink hairs that burst from bright green buds barely visible under a blanket of sugar-like trichomes. Currently tested at over 20% THC, Pink Kush flavours are vibrant and surprisingly sweet. It has notes of candied vanilla and followed by a floral finish. Potential therapeutic effects of the dominant cannabinoids: THC: Lowers Pain, Mu…	Sweet, Candied Vanilla, Floral	Flower
Lemon Octane	https://www.starseed.com/shop/product/?id=G4-0072-005	Starseed Medical	This potent indica is a cross of D. Burger and White Diesel with notes of zesty lemon rind and fresh herbs mixed with skunky rubber and a kick of spicy gas. The dense buds are spiky and covered in sugary trichomes. Potential therapeutic effects of the dominant cannabinoids: THC: Lowers Pain, Muscle Spasm Relief, Sleep Aid, Improves Appetite and Nausea, Mood Elevating	Zesty lemon rind (not specified), Fresh herbs, Skunky rubber, Spicy gas	Flower
Pineapple God	https://www.starseed.com/shop/product/?id=G4-0073-005	Starseed Medical	This high-THC cultivar offers stacked colas of sticky green, pink and purple buds with exotic aromas of tropical fruit. Pineapple God is a potent God Bud cross with the aromatic Black Cherry Punch. Potential therapeutic effects of the dominant cannabinoids: THC: Lowers Pain, Muscle Spasm Relief, Sleep Aid, Improves Appetite and Nausea, Mood Elevating	Tropical Fruit	Flower
Irwin Naturals Indica	https://www.starseed.com/shop/product/?id=G4-0088-010	Starseed Medical	Irwin Naturals 10g Indica Whole Flower– currently Titanimal - is a genetic cross between Animal Cookies and Platinum Kush Mints. It’s spicy, earthy aromas are balanced with citrus and fresh minty flavours. The flower is dense and frosted with trichomes. Irwin Naturals carefully selected this harvested batch for it’s high THC potential. Potential therapeutic effects of the dominant cannabinoids: T…	Earthy, Citrus, Spicy, Minty	Flower
Irwin Naturals Hybrid	https://www.starseed.com/shop/product/?id=G4-0089-010	Starseed Medical	rwin Naturals 10g Hybrid Whole Flower– currently Space Cake - is a rare cross between GSC and Snow Lotus. This indica-dominant cultivar has dark purple hues and orange pistils, blanketed with trichomes, creating a gassy, musk aroma, with notes of garlic. Irwin Naturals carefully selected this harvested batch for it’s high THC potential. Potential therapeutic effects of the dominant cannabinoids: …	Gassy, Musk, Garlic	Flower
Strathroy Cake	https://www.starseed.com/shop/product/?id=G4-0096-005	Starseed Medical	Strathroy Cake is an Indica-dominant hybrid, a genetic cross of Triangle Kush and Animal Mints. This deep green flower is covered with light orange pistils and shades of purple, producing a sweet cake aroma, with earthy undertones and notes of spice and vanilla. Potential therapeutic effects of the dominant cannabinoids: THC: Lowers Pain, Muscle Spasm Relief, Sleep Aid, Improves Appetite and Naus…	Sweet, Earthy, Spice, Vanilla	Flower
Jazzberry	https://www.starseed.com/shop/product/?id=G4-0097-005	Starseed Medical	Jazzberry, an indica-dominant strain, derived from Blueberry crossed with an unknown Afghani cultivar, with a very strong THC potency potential. Jazzberry’s dense green buds with subtle purple hues, are frosted in trichomes. Potential therapeutic effects of the dominant cannabinoids: THC: Lowers Pain, Muscle Spasm Relief, Sleep Aid, Improves Appetite and Nausea, Mood Elevating	N/A	Flower
Pedro’s Prima	https://www.starseed.com/shop/product/?id=G4-0103-005	Starseed Medical	Pedro’s Prima Sativa is a sativa-dominant hybrid, a descendant of Pedro’s Sweet Sativa, crossed with Blue Hawaiian. Pedro’s Prima Sativa is earthy and gassy, with a fruity undertone. Potential therapeutic effects of the dominant cannabinoids: THC: Lowers Pain, Muscle Spasm Relief, Sleep Aid, Improves Appetite and Nausea, Mood Elevating	Earthy, Gassy, Fruity	Flower
Ghost Train Haze Prepared	https://www.starseed.com/shop/product/?id=G4M-0022-015	Starseed Medical	Not your typical sativa, Ghost Train Haze has thick, dense flower blanketed in crystal-capped trichomes. This cultivar gives off an earthy aroma with floral and citrus undertones. Known to be a strain with a rich terpene profile with very strong THC potency potential, Ghost Train Haze is a genetic blend of Neville's Wreck and Ghost OG. Premilled (or prepared) from whole flower, Starseed's 15g dri…	Earthy, Floral, Citrus	Flower
Pedro’s Sweet Sativa	https://www.colorcannabis.com/en/products/pedros-sweet-sativa	Color Cannabis	Pedro’s Sweet Sativa is a proudly Canadian sativa-dominant hybrid with fluffy, trichome covered buds. Rich in terpenes like beta-caryophyllene and pinene, Pedro’s Sweet Sativa smells sweet with undertones of spice. Unique to Color, this cultivar is a genetic cross of Dominican sativa, White Russian and an unknown Indica with very strong THC potency potential.	Sweet (Beta-caryophyllene), Spice (Pinene)	Flower
White Shark	https://www.colorcannabis.com/en/products/white-shark	Color Cannabis	White Shark is a Sativa dominant hybrid that balances the beautiful line of an indica/sativa experience. Ride the waves with this strain's earthy, citrusy-sweet terpene profile, dense flowers with sublte golden hues all with a clear head.	Earthy, Citrus (Limonene), Sweet	Flower
Mango Haze	https://www.colorcannabis.com/en/products/mango-haze	Color Cannabis	Mango Haze is a balanced CBD/THC cultivar that is rich in flavour. Bountiful terpenes give this cultivar its signature mango scent. The sativa-dominant hybrid produces dark green, resinous flowers with bright orange pistils and mild THC potency potential. Mango Haze is a genetic cross between Northern Lights, Skunk, and Haze; with dominant terpenes of p-cymene, myrcene, pinene, and beta-caryophyl…	Mango, Mango (p-Cymene), Myrcene, Pinene, Beta-caryophyllene	Flower
Ghost Train Haze	https://www.colorcannabis.com/en/products/ghost-train-haze	Color Cannabis	Not your typical sativa, Color’s Ghost Train Haze has thick, dense buds blanketed in crystal-capped trichomes. This cultivar gives off an earthy aroma with floral and citrus undertones. Known to be a strain with a rich terpene profile with very strong THC potency potential, Ghost Train Haze is a genetic blend of Neville's Wreck and Ghost OG.	Earthy, Floral, Citrus	Flower
Black Sugar Rose	https://www.colorcannabis.com/en/products/black-sugar-rose	Color Cannabis	Black Sugar Rose is an indica-dominant hybrid with an aroma of musk and freshly cut flowers. Color’s Black Sugar Rose is a cross between cultivars Critical Mass and Black Domina, giving it its unique properties. The dark green buds are densely coated in amber trichomes accented with bright orange pistils and strong THC potency potential. Dominant in beta-caryophyllene, myrcene, and limonene, this…	Earthy (Beta-caryophyllene), Floral, Musk, Toasted Sugar (Limonene)	Flower
Ghost Train Haze Cart	https://www.colorcannabis.com/en/products/ghost-train-haze-cart	Color Cannabis	The same high quality Ghost Train Haze you've come to expect from Color Cannabis is now available in a 510 vape cartridge! Ghost Train Haze has a robust earthy aroma with floral and citrus undertones and very strong THC potential. Color's Ghost Train Haze distillate is made with super critical CO2 extraction, containing no added propylene glycol or vitamin E acetate. These cartridges are made wit…	Earthy, Floral, Citrus	other
Ghost Train Haze Pre-Rolls	https://www.colorcannabis.com/en/products/ghost-train-haze-pre-rolls	Color Cannabis	Ghost Train Haze pre-rolls have a sweet and piney aroma, with notes of earth and pepper. Not your typical sativa, this flower has thick, dense buds blanketed in crystal-capped trichomes with strong THC potential. Our pre-rolls are perfectly packed with gently milled flower, not trim or shake, to ensure each joint contains the freshest and most flavourful cannabis possible. We use flower that has …	Sweet, Piney, Earth, Pepper	Pre Roll
Pedro’s Sweet Sativa Pre-Rolls	https://www.colorcannabis.com/en/products/pedros-less-than-br-greater-than-sweet-sativa-pre-rolls	Color Cannabis	Unique to Color, Pedro's Sweet Sativa is a proudly Canadian sativa-dominant hybrid with fluffy, trichome covered buds with very strong THC potential. Pedro’s Sweet Sativa is rich in beta-caryophyllene and pinene giving it a sweet smell with undertones of spice. Our pre-rolls are perfectly packed with gently milled flower, not trim or shake, to ensure each joint contains the freshest and most flav…	Sweet (Beta-caryophyllene), Spice (Pinene)	Pre Roll
Acapulco Gold	https://www.iheartjane.com/brand_embed/brand_partners/27/products/176524/henry-s-original-acapulco-gold	Henrys Original	A counter cultural staple, Acapulco Gold is the standard for easy to smoke and easy going weed. It's earthy and pungent just like you'd expect. We are proud to be able to provide this hard to find strain to you! Our flower has been properly cured and carefully hand-trimmed before being sealed, for the highest level of freshness. We package our flower soon after trimming to retain its fresh flavor…	Earthy, Pungent	Flower
Berry Pie	https://www.iheartjane.com/brand_embed/brand_partners/27/products/1847956/henry-s-original-berry-pie	Henrys Original	Strong berry smell and taste, just like the name suggests. Focused and energetic high. -- Our flower has been expertly harvested and cured, then carefully hand-trimmed before being immediately packaged. This allows us to retain the fresh flavor and aroma of each crop. Our flower Is produced in small quantities and features the legacy strains that Henry’s Original is known for, as well as a wide v…	Berry	Flower
Blue Dream	https://www.iheartjane.com/brand_embed/brand_partners/27/products/385219/henry-s-original-blue-dream	Henrys Original	Nothing compares to the classics, especially one as beloved as Blue Dream. The sativa that acts like an indica, it's been a staple of the California market for decades. If you haven't tried it yet I'm sorry to say that you're late to the game. But fear not! Our Blue Dream has all the heavy Myrcene terpenes and checks all the boxes that make it so popular. Our flower has been properly cured and ca…	Myrcene, N/A	Flower
Cherry Garcia	https://www.iheartjane.com/brand_embed/brand_partners/27/products/1732912/henry-s-original-cherry-garcia	Henrys Original	Cherry Garcia is a sweet treat- delicious and frosty with a fruity, cherry taste cut with a slight pine and menthol undertone. An instant mood lifter, beware it’s know to bring on the munchies! Our flower has been expertly harvested and cured, then carefully hand-trimmed before being immediately packaged. This allows us to retain the fresh flavor and aroma of each crop. Our flower Is produced in …	Sweet, Fruity, Pine, Menthol	Flower
Galactic Jack	https://www.iheartjane.com/brand_embed/brand_partners/27/products/1900346/henry-s-original-galactic-jack	Henrys Original	Galactic Jack provides an aroma of sweet lemons mixed with flavors of skunky grapefruit and effects best described as uplifting and carefree. Our flower has been expertly harvested and cured, then carefully hand-trimmed before being immediately packaged. This allows us to retain the fresh flavor and aroma of each crop. Our flower Is produced in small quantities and features the legacy strains tha…	Sweet, Citrus, Grapefruit, Skunky	Flower
Galactic Jack (Pouch Flower)	https://www.iheartjane.com/brand_embed/brand_partners/27/products/895680/henry-s-original-galactic-jack	Henrys Original	Galactic Jack provides an aroma of sweet lemons mixed with flavors of skunky grapefruit and effects best described as uplifting and carefree. Our flower has been properly cured and carefully hand-trimmed before being sealed, for the highest level of freshness. We package our flower soon after trimming to retain its fresh flavor and aroma. Our Pouch Flower features the same high quality of buds th…	Sweet, Citrus, Skunky	Flower
Jamaican Pearl	https://www.iheartjane.com/brand_embed/brand_partners/27/products/1649943/henry-s-original-jamaican-pearl	Henrys Original	A classic Jamaican style sativa strain that brings on a breezy sensation. The taste will wash over you with tropical and slightly earthy notes. Our flower has been expertly harvested and cured, then carefully hand-trimmed before being immediately packaged. This allows us to retain the fresh flavor and aroma of each crop. Our flower Is produced in small quantities and features the legacy strains t…	Tropical, Earthy	Flower
Jokerz Candy	https://www.iheartjane.com/brand_embed/brand_partners/27/products/2044589/henry-s-original-jokerz-candy	Henrys Original	Our flower has been expertly harvested and cured, then carefully hand-trimmed before being immediately packaged. This allows us to retain the fresh flavor and aroma of each crop. Our flower Is produced in small quantities and features the legacy strains that Henry’s Original is known for, as well as a wide variety of seasonal and limited-edition varietals! Henry's Original is proudly farmer owned…	N/A	Flower
Jokerz Candy #5	https://www.iheartjane.com/brand_embed/brand_partners/27/products/2043218/henry-s-original-jokerz-candy-5	Henrys Original	Like sipping scotch, Jokerz Candy #5 has a complex palette of earthy-woody spice with hints of gas. A well balanced and euphoric indica. Our flower has been expertly harvested and cured, then carefully hand-trimmed before being immediately packaged. This allows us to retain the fresh flavor and aroma of each crop. Our flower Is produced in small quantities and features the legacy strains that Hen…	Earthy, Woody, Spice, Gas	Flower
LA Confidential	https://www.iheartjane.com/brand_embed/brand_partners/27/products/2009088/henry-s-original-la-confidential	Henrys Original	A semi-psychedelic strain that’s best for a fun night in. Spicy and herbal pine scent and taste. -- Our flower has been expertly harvested and cured, then carefully hand-trimmed before being immediately packaged. This allows us to retain the fresh flavor and aroma of each crop. Our flower Is produced in small quantities and features the legacy strains that Henry’s Original is known for, as well a…	Spicy, Herbal, Pine	Flower
Lamb's Bread	https://www.iheartjane.com/brand_embed/brand_partners/27/products/1086826/henry-s-original-lamb-s-bread	Henrys Original	The dominant terpene of Lamb's Bread is caryophyllene, which contributes to the spicy, cheesy aroma and flavor the strain is known for. Lamb’s Bread is a truly classic strain, most notably a Rastafarian favorite. Our flower has been properly cured and carefully hand-trimmed before being sealed, for the highest level of freshness. We package our flower soon after trimming to retain its fresh flavo…	Spicy (Caryophyllene), Cheesy	Flower
Lemon G	https://www.iheartjane.com/brand_embed/brand_partners/27/products/1502042/henry-s-original-lemon-g	Henrys Original	Our flower has been expertly harvested and cured, then carefully hand-trimmed before being immediately packaged. This allows us to retain the fresh flavor and aroma of each crop. Our flower Is produced in small quantities and features the legacy strains that Henry’s Original is known for, as well as a wide variety of seasonal and limited-edition varietals! Henry's Original is proudly farmer owned…	N/A	Flower
Mtn Trop	https://www.iheartjane.com/brand_embed/brand_partners/27/products/2009091/henry-s-original-mtn-trop	Henrys Original	Typical sativa expressions with a tropical taste and smell. A vibrant bright purple bud! -- Our flower has been expertly harvested and cured, then carefully hand-trimmed before being immediately packaged. This allows us to retain the fresh flavor and aroma of each crop. Our flower Is produced in small quantities and features the legacy strains that Henry’s Original is known for, as well as a wide…	N/A	Flower
Panama Red	https://www.iheartjane.com/brand_embed/brand_partners/27/products/1433525/henry-s-original-panama-red	Henrys Original	Panama Red is a staple of hippy lore and song. It doesn’t get more groovy than this classic strain and its smooth medicated high. Our flower has been expertly harvested and cured, then carefully hand-trimmed before being immediately packaged. This allows us to retain the fresh flavor and aroma of each crop. Our flower Is produced in small quantities and features the legacy strains that Henry’s Or…	N/A	Flower
Pre-98 Bubba	https://www.iheartjane.com/brand_embed/brand_partners/27/products/1949467/henry-s-original-pre-98-bubba	Henrys Original	Bubba Kush is an indica that has gained notoriety in the US and beyond for its heavy tranquilizing effects. Sweet hashish flavors with subtle notes of chocolate and coffee come through on the exhale, delighting the palate as powerful relaxation takes over. From head to toe, muscles ease with heaviness as dreamy euphoria blankets the mind, crushing stress while bringing happy moods.	Sweet, Chocolate, Coffee	Flower
Purple Afghani	https://www.iheartjane.com/brand_embed/brand_partners/27/products/1732915/henry-s-original-purple-afghani	Henrys Original	Earthy and flowery with notes of sage, wood, and cheese followed by a slightly sweet taste. A heavy hitter best for nights in or lazy days. Our flower has been expertly harvested and cured, then carefully hand-trimmed before being immediately packaged. This allows us to retain the fresh flavor and aroma of each crop. Our flower Is produced in small quantities and features the legacy strains that …	Earthy, Flowery, Sage, Wood, Cheese, Sweet	Flower
RS-11	https://www.iheartjane.com/brand_embed/brand_partners/27/products/1900394/henry-s-original-rs-11	Henrys Original	RS-11 is a phenotype of Rainbow Sherbet, exhibiting the same sweet and spicy taste as its lineage. Smooth and relaxing, RS-11 has a slightly sedating effect. Our flower has been expertly harvested and cured, then carefully hand-trimmed before being immediately packaged. This allows us to retain the fresh flavor and aroma of each crop. Our flower Is produced in small quantities and features the le…	N/A	Flower
Sour Chem	https://www.iheartjane.com/brand_embed/brand_partners/27/products/1845453/henry-s-original-sour-chem	Henrys Original	This fuel forward, sativa heavy, energetic strain is perfect for anyone who digs Sour Diesel but wants a bit more hit to their high. Our flower has been expertly harvested and cured, then carefully hand-trimmed before being immediately packaged. This allows us to retain the fresh flavor and aroma of each crop. Our flower Is produced in small quantities and features the legacy strains that Henry’s…	N/A	Flower
Sour Grapes	https://www.iheartjane.com/brand_embed/brand_partners/27/products/1900388/henry-s-original-sour-grapes	Henrys Original	Pundgent and sour, fuel like bud with fruity tones. Sweet and Spice, uplifting and relaxing, this strain is the perfect blend of both the indica and sativa aspects of its lineage. Our flower has been expertly harvested and cured, then carefully hand-trimmed before being immediately packaged. This allows us to retain the fresh flavor and aroma of each crop. Our flower Is produced in small quantiti…	Sweet, Spicy, Pungent, Sour, Fuel, Fruity	Flower
Strawberry Cough	https://www.iheartjane.com/brand_embed/brand_partners/27/products/831513/henry-s-original-strawberry-cough	Henrys Original	Known for its sweet smell of fresh strawberries. The skunky, berry flavors will capture your senses while the cerebral, uplifting effects provide an aura of euphoria that is sure to leave a smile on your face. Our flower has been properly cured and carefully hand-trimmed before being sealed, for the highest level of freshness. We package our flower soon after trimming to retain its fresh flavor a…	Sweet, Skunky, Berry	Flower
Blue Thai	https://www.iheartjane.com/brand_embed/brand_partners/27/products/1176914/henry-s-original-blue-thai	Henrys Original	Blue Thai is a tropical monsoon of berries, citrus, and pepper. Uplifting and energizing and eventually settling into a nice all of body relaxation. Each Henry's Original pre-roll is packed with heirloom cannabis grown with the utmost care by master cultivators. We grind our flower in a custom grinder to ensure the finest consistency for a smooth, slow-burning smoke, and hand-roll each joint to e…	Citrus, Berries, Pepper	Pre Roll
Bubba Kush	https://www.iheartjane.com/brand_embed/brand_partners/27/products/1268118/henry-s-original-bubba-kush-5g	Henrys Original	Finely ground cannabis flowers rolled ahead of time, commonly known as joints or blunts. More adventurous consumers might experiment with infused pre rolls that contain cannabis concentrates to amplify the flowers' entourage effects in enhanced flavor and potency. Pre rolls typically have an immediate onset with effects lasting an average of 2-4 hours. -- Cross: OG Kush phenotype -- Bubba Kush is…	Earthy, Spicy, Cocoa, Coffee, Fruit	Pre Roll
Disco Stick	https://www.iheartjane.com/brand_embed/brand_partners/27/products/2065536/henry-s-original-disco-stick-1g	Henrys Original	This Pride we’ve teamed up with artist Jesse Lortz of Dirty Clouds to bring to life 3 new limited edition flavors! WWW.DIRTYCLOUDS.COM -- Each Henry's Original pre-roll is packed with heirloom cannabis grown with the utmost care by master cultivators. We grind our flower in a custom grinder to ensure the finest consistency for a smooth, slow-burning smoke, and hand-roll each joint to ensure consi…	N/A	Pre Roll
Double Rainbow	https://www.iheartjane.com/brand_embed/brand_partners/27/products/2065537/henry-s-original-double-rainbow-1g	Henrys Original	This Pride we’ve teamed up with artist Jesse Lortz of Dirty Clouds to bring to life 3 new limited edition flavors! WWW.DIRTYCLOUDS.COM -- Each Henry's Original pre-roll is packed with heirloom cannabis grown with the utmost care by master cultivators. We grind our flower in a custom grinder to ensure the finest consistency for a smooth, slow-burning smoke, and hand-roll each joint to ensure consi…	N/A	Pre Roll
Granddaddy Purple	https://www.iheartjane.com/brand_embed/brand_partners/27/products/1056942/henry-s-original-granddaddy-purple	Henrys Original	Finely ground cannabis flowers rolled ahead of time, commonly known as joints or blunts. More adventurous consumers might experiment with infused pre rolls that contain cannabis concentrates to amplify the flowers� entourage effects in enhanced flavor and potency. Pre rolls typically have an immediate onset with effects lasting an average of 2-4 hours. -- Cross: Purple Urkle x Big Bud Breeder: Ke…	Berry, Floral, Sweet, Herbal, Grape	Pre Roll
Grape Ape	https://www.iheartjane.com/brand_embed/brand_partners/27/products/974973/henry-s-original-grape-ape	Henrys Original	Named for its distinct grape-like smell, this indica is known for providing carefree relaxation that can help soothe pain, stress, and anxiety. Each Henry's Original pre-roll is packed with heirloom cannabis grown with the utmost care by master cultivators. We grind our flower in a custom grinder to ensure the finest consistency for a smooth, slow-burning smoke, and hand-roll each joint to ensure…	Grape	Flower
Headband	https://www.iheartjane.com/brand_embed/brand_partners/27/products/1038855/henry-s-original-headband	Henrys Original	The smooth, creamy smoke is accented by flavors of lemons and diesel while the long-lasting effects are great for pain relief, helping you to relax, and to combat elevated stress levels. Each Henry's Original pre-roll is packed with heirloom cannabis grown with the utmost care by master cultivators. We grind our flower in a custom grinder to ensure the finest consistency for a smooth, slow-burnin…	Lemon, Diesel	Pre Roll
Jamaican Pearl [1g]	https://www.iheartjane.com/brand_embed/brand_partners/27/products/1461045/henry-s-original-jamaican-pearl-1g	Henrys Original	A classic Jamaican style sativa strain that brings on a breezy sensation. The taste will wash over you with tropical and slightly earthy notes. Each Henry's Original pre-roll is packed with heirloom cannabis grown with the utmost care by master cultivators. We grind our flower in a custom grinder to ensure the finest consistency for a smooth, slow-burning smoke, and hand-roll each joint to ensure…	Earthy, Tropical	Flower
King Louis XIII	https://www.iheartjane.com/brand_embed/brand_partners/27/products/1949474/henry-s-original-king-louis-xiii	Henrys Original	King Louis strain is a potent Indica-dominant cross of OG Kush and L.A. It offers a spicy, earthy, citrus pine and hops flavor and smell. The King Louis cultivar is ideal for sufferers of insomnia, pain, and anxiety. -- Our Infused Joints are packed with 100% premium, Clean Green Certified flower -no shake or trim- infused with pure diamond concentrate. We hand-fill each joint to guarantee optima…	Earthy, Citrus, Pine, Hops, Spicy	Flower
King Louis XIII	https://www.iheartjane.com/brand_embed/brand_partners/27/products/388837/henry-s-original-king-louis-xiii	Henrys Original	King Louis offers a spicy, earthy, citrus pine and hops flavor and smell. The King Louis cultivar is ideal for sufferers of insomnia, pain, and anxiety. Each Henry's Original pre-roll is packed with heirloom cannabis grown with the utmost care by master cultivators. We grind our flower in a custom grinder to ensure the finest consistency for a smooth, slow-burning smoke, and hand-roll each joint …	Spicy, Earthy, Citrus, Pine, Hops	Flower
Lamb's Bread	https://www.iheartjane.com/brand_embed/brand_partners/27/products/1183676/henry-s-original-lamb-s-bread	Henrys Original	The dominant terpene of Lamb's Bread is caryophyllene, which contributes to the spicy, cheesy aroma and flavor the strain is known for. Lamb’s Bread is a truly classic strain. Most notably as a Rastafarian favorite. Each Henry's Original pre-roll is packed with heirloom cannabis grown with the utmost care by master cultivators. We grind our flower in a custom grinder to ensure the finest consiste…	Spicy (Caryophyllene), Cheesy	Flower
Legend OG [1g]	https://www.iheartjane.com/brand_embed/brand_partners/27/products/1579562/henry-s-original-legend-og-1g	Henrys Original	Legend OG is a night time strain for kicking back and clocking out. A pleasantly classic OG nose and palette. Each Henry's Original pre-roll is packed with heirloom cannabis grown with the utmost care by master cultivators. We grind our flower in a custom grinder to ensure the finest consistency for a smooth, slow-burning smoke, and hand-roll each joint to ensure consistent quality. Henry's Origi…	N/A	Pre Roll
Lemon Cherry Runtz [.5g]	https://www.iheartjane.com/brand_embed/brand_partners/27/products/2009095/henry-s-original-lemon-cherry-runtz-5g	Henrys Original	Runtz needs no intro and this cross of the icon strain family is one of our favorite thus far. Lemon and cherry fruit with the slightly candy-florals of its Runtz lineage. -- Each Henry's Original pre-roll is packed with heirloom cannabis grown with the utmost care by master cultivators. We grind our flower in a custom grinder to ensure the finest consistency for a smooth, slow-burning smoke, and…	N/A	Flower
Lemon Thai	https://www.iheartjane.com/brand_embed/brand_partners/27/products/2009110/henry-s-original-lemon-thai	Henrys Original	A cerebral, creative strain with a happy and focused high. Aptly named, Lemon Thai has an intense citrus flavor with a hint of mint and bitters. -- Each Henry's Original pre-roll is packed with heirloom cannabis grown with the utmost care by master cultivators. We grind our flower in a custom grinder to ensure the finest consistency for a smooth, slow-burning smoke, and hand-roll each joint to en…	Citrus, Mint, Bitters	Flower
Lemon Thai	https://www.iheartjane.com/brand_embed/brand_partners/27/products/1812123/henry-s-original-lemon-thai	Henrys Original	A cerebral, creative strain with a happy and focused high. Aptly named, Lemon Thai has an intense citrus flavor with a hint of mint and bitters. Our Infused Joints are packed with 100% premium, Clean Green Certified flower -no shake or trim- infused with pure diamond concentrate. We hand-fill each joint to guarantee optimal quality and then roll them in hash to create an even more potent smoking …	Citrus, Mint, Bitters	Joint
Maui Wowie	https://www.iheartjane.com/brand_embed/brand_partners/27/products/615601/henry-s-original-maui-wowie	Henrys Original	Lightweight effects allow your mind to drift away to creative escapes, while Maui Wowie’s motivating, active effects may be all you need to get outside and enjoy the sun. Each Henry's Original pre-roll is packed with heirloom cannabis grown with the utmost care by master cultivators. We grind our flower in a custom grinder to ensure the finest consistency for a smooth, slow-burning smoke, and han…	N/A	Pre Roll
Mother's Day Bouquet [1g]	https://www.iheartjane.com/brand_embed/brand_partners/27/products/2009101/henry-s-original-mother-s-day-bouquet-1g	Henrys Original	Each Henry's Original pre-roll is packed with heirloom cannabis grown with the utmost care by master cultivators. We grind our flower in a custom grinder to ensure the finest consistency for a smooth, slow-burning smoke, and hand-roll each joint to ensure consistent quality. -- Henry's Original is proudly farmer owned and operated. We were founded by legacy growers who came of age in the heartlan…	N/A	Pre Roll
Northern Lights [1g]	https://www.iheartjane.com/brand_embed/brand_partners/27/products/1166722/henry-s-original-northern-lights-1g	Henrys Original	Northern Lights produces euphoric effects that settle in firmly throughout the body, relaxing muscles and easing the mind. Consumers say this strain has a pungently sweet and spicy flavor profile that is smooth on the exhale. Each Henry's Original pre-roll is packed with heirloom cannabis grown with the utmost care by master cultivators. We grind our flower in a custom grinder to ensure the fines…	Sweet, Spicy	Flower
Original Haze [1g]	https://www.iheartjane.com/brand_embed/brand_partners/27/products/1649914/henry-s-original-original-haze-1g	Henrys Original	OG Haze could be considered the mother of modern hybrids- But if you’re looking to get back to the basics, OG Haze is a classic uncomplicated California strain. Base notes of spice, citrus, and earth and an energetic high that is signature to the haze varieties. Each Henry's Original pre-roll is packed with heirloom cannabis grown with the utmost care by master cultivators. We grind our flower in…	Spice, Citrus, Earth	Pre Roll
Panama Red	https://www.iheartjane.com/brand_embed/brand_partners/27/products/2043212/henry-s-original-panama-red	Henrys Original	Panama Red is a staple of hippy lore and song. It doesn’t get more groovy than this classic strain and its smooth medicated high. Each Henry's Original pre-roll is packed with heirloom cannabis grown with the utmost care by master cultivators. We grind our flower in a custom grinder to ensure the finest consistency for a smooth, slow-burning smoke, and hand-roll each joint to ensure consistent qu…	N/A	Pre Roll
Pineapple Upside Down Cake	https://www.iheartjane.com/brand_embed/brand_partners/27/products/1361978/henry-s-original-pineapple-upside-down-cake	Henrys Original	Pineapple Upside Down Cake is a tropically sweet and nutty flavored strain with a slight earthiness. A relaxing and euphoric high that is typically accompanied with muscle relaxation and laughter. Each Henry's Original pre-roll is packed with heirloom cannabis grown with the utmost care by master cultivators. We grind our flower in a custom grinder to ensure the finest consistency for a smooth, s…	Earthy, Sweet, Tropical	Flower
Platinum OG [.5g]	https://www.iheartjane.com/brand_embed/brand_partners/27/products/1930712/henry-s-original-platinum-og-5g	Henrys Original	A heavy hitting Indica best reserved for the nighttime hours. Platinum OG has a spicy, earthy, diesel, coffee taste and smell. Each Henry's Original pre-roll is packed with heirloom cannabis grown with the utmost care by master cultivators. We grind our flower in a custom grinder to ensure the finest consistency for a smooth, slow-burning smoke, and hand-roll each joint to ensure consistent quali…	Spicy, Earthy, Diesel, Coffee	Pre Roll
Pre 98 Bubba Kush	https://www.iheartjane.com/brand_embed/brand_partners/27/products/2009106/henry-s-original-pre-98-bubba-kush	Henrys Original	Bubba Kush is an indica that has gained notoriety in the US and beyond for its heavy tranquilizing effects. Sweet hashish flavors with subtle notes of chocolate and coffee come through on the exhale, delighting the palate as powerful relaxation takes over. From head to toe, muscles ease with heaviness as dreamy euphoria blankets the mind, crushing stress while bringing happy moods. -- Each Henry'…	Sweet, Chocolate, Coffee	Pre Roll
Purple Urkle [1g]	https://www.iheartjane.com/brand_embed/brand_partners/27/products/1649915/henry-s-original-purple-urkle-1g	Henrys Original	Purple Urkle is near and dear to our roots as it’s rumored to have originated in our home of Mendocino County. A strongly medicinal strain that is also suitable for the recreational user. Fruity without being overwhelmingly sweet. Each Henry's Original pre-roll is packed with heirloom cannabis grown with the utmost care by master cultivators. We grind our flower in a custom grinder to ensure the …	Fruity	Flower
Ritual 20:1 CBD	https://www.iheartjane.com/brand_embed/brand_partners/27/products/44050/henry-s-original-ritual-20-1-cbd	Henrys Original	Our original CBD strain features an incredible sweet and sour flavor reminiscent of a sativa, and one of the highest CBD to THC ratios on the market. Often used to unwind before or after work, minimize hangovers, and manage anxiety and pain, our Ritual CBD is also ideal for creative sessions when you want a clear head. Each Henry's Original pre-roll is packed with heirloom cannabis grown with the…	Sweet, Sour	Flower
Runtz	https://www.iheartjane.com/brand_embed/brand_partners/27/products/1949477/henry-s-original-runtz	Henrys Original	Runtz is loved for its incredibly fruity flavor profile that smells just like a bag of sugary candy. Runtz is celebrated for its creamy smoke that is smooth and welcoming. This strain of weed produces euphoric highs and uplifting effects that are known to be long-lasting. -- Our Infused Joints are packed with 100% premium, Clean Green Certified flower -no shake or trim- infused with pure diamond …	N/A	Flower
Sensi Star	https://www.iheartjane.com/brand_embed/brand_partners/27/products/1250303/henry-s-original-sensi-star	Henrys Original	Herby, earthy, with a very slight hint or pear like sweetness. Relaxing and calming, perfect for unwinding at the end of the day. Each Henry's Original pre-roll is packed with heirloom cannabis grown with the utmost care by master cultivators. We grind our flower in a custom grinder to ensure the finest consistency for a smooth, slow-burning smoke, and hand-roll each joint to ensure consistent qu…	Herby, Earthy, Sweet	Flower
Sour Chem Pre-Roll 14 Pack (1g each, 14g total)	https://www.iheartjane.com/brand_embed/brand_partners/27/products/1847952/henry-s-original-sour-chem-pre-roll-14-pack-1g-each-14g-total	Henrys Original	This fuel forward, sativa heavy, energetic strain is perfect for anyone who digs Sour Diesel but wants a bit more hit to their high. -- Each Henry's Original pre-roll is packed with heirloom cannabis grown with the utmost care by master cultivators. We grind our flower in a custom grinder to ensure the finest consistency for a smooth, slow-burning smoke, and hand-roll each joint to ensure consist…	N/A	Pre Roll
Tangerine Dream [1g]	https://www.iheartjane.com/brand_embed/brand_partners/27/products/1649916/henry-s-original-tangerine-dream-1g	Henrys Original	Tangerine Dream has effects that may reduce pain and increase energy. Tangerine Dream was crafted to meet the demands of medical patients with uplifting and euphoric effects, it provides consumers with mental clarity while deeply relaxing muscles. Each Henry's Original pre-roll is packed with heirloom cannabis grown with the utmost care by master cultivators. We grind our flower in a custom grind…	N/A	Flower
True OG	https://www.iheartjane.com/brand_embed/brand_partners/27/products/621597/henry-s-original-true-og	Henrys Original	Ain’t nothing like the real thing and True OG is IT. All around classic OG varietal that will relax your muscles and your mind. Each Henry's Original pre-roll is packed with heirloom cannabis grown with the utmost care by master cultivators. We grind our flower in a custom grinder to ensure the finest consistency for a smooth, slow-burning smoke, and hand-roll each joint to ensure consistent qual…	N/A	Pre Roll
White Rhino	https://www.iheartjane.com/brand_embed/brand_partners/27/products/2036628/henry-s-original-white-rhino	Henrys Original	An old favorite that is finally back again, White Rhino. Slightly sweet with a floral and woody aftertaste. Deeply relaxing and calming to the body. Our flower has been expertly harvested and cured, then carefully hand-trimmed before being immediately packaged. This allows us to retain the fresh flavor and aroma of each crop. Our flower Is produced in small quantities and features the legacy stra…	Sweet, Floral, Woody	Flower
Frosted Lime	https://phytonyx.com/product-catalog/#2020-catalog	Phytonyx	Frosted Lime is an earlier finishing variety with a classic myrcene-dominant terpene profile. It runs from light green to deep indigo and has dense buds that produce copious amounts of oil. Our farmers in the Southeast US raved how these stout plants stood up to hurricane force winds and remained mold resistant despite historic rains. LIME-COLORED FLOWER WITH PURPLE VARIANTS FRUITY PUNGENT AROMA …	Fruity, Pungent	Flower
Siskiyou Gold	https://phytonyx.com/product-catalog/#2020-catalog	Phytonyx	Towering plants with massive flowers, Siskiyou Gold™ shows its Sativa heritage with a later finish and higher yields. Named after the rugged mountains of Southern Oregon, this variety has flourished in the humid southeast, the intermountain west and the arid southwest. During an extremely rainy season, Siskiyou Gold was virtually unaffected by mold and pests while other varieties in the same fiel…	Earthy, Musky	Flower
Abba Medix Wilde Kush	https://abbamedix.com/products/abba-medix-wilde-kush	Abba Medix	Wilde Kush is a cross between OG Kush Breath x Kush Mints x Banana OG. The flower features beautiful purple hues and a fruity, sweet cream aroma.	Fruity, Sweet Cream	Flower
Abba Vets LA Kush Cake	https://abbamedix.com/products/abba-vets-la-kush-cake	Abba Medix	La Kush Cake is indica-dominant and is a caked-out hybrid strain bred from combining Kush Mints and Wedding Cake. La Kush Cake smells like vanilla and has an earthy peppermint taste. The buds are well-formed, dense, and complex, with dark greens and purples running throughout, covered in frosty trichomes.	Vanilla, Earthy, Peppermint	Flower
Abba Vets Veterans Kush	https://abbamedix.com/products/abba-vets-veterans-kush	Abba Medix	Veterans Kush is a hybrid of B.C. Rockstar (B.C. Rockbud x Bubba) and Master Kush backcrossed to Rockstar to obtain our desired terpene profile. With small to medium sized nugs that have the dense bud structure characteristic of an indica, it has the scent of earth and citrus flavours of Rockstar, with a hint of pepper.	Earthy, Citrus, Pepper	Flower
Carmel Animal Face	https://abbamedix.com/products/carmel-animal-face	Abba Medix	Bred by Seed Junky Genetics in California, Animal Face is an ultra-potent and flavourful sativa dominant hybrid created by crossing the Face Off OG clone and Animal Mints male. The version of Animal Face was selected out of 100 different phenotypes, not only for its high potency and terpene profile, but also because of its unique flavours of lemon and cake. The flower is hang-dried, hand-trimmed,…	Lemon, Cake	Flower
ECO Growers Choice Organic Kiwi Banana Cabana	https://abbamedix.com/products/eco-growers-choice-organic-kiwi-banana-cabana	Abba Medix	The experience begins with intense aromas of kiwi complemented with hints of sweet citrus. The taste and flavour of the banana is as powerful as the immediate onset - which comes through with notes of melon, honey, and pineapple. Just like a ‘Copa Cabana’, who could ask for anything more… this strain packs a punch with a strong cerebral effect, followed by a hard-hitting trance of relaxation leav…	Kiwi, Sweet Citrus (Limonene), Banana, Melon, Honey, Pineapple, Dense trichomes, Orange pistols, Pink hues	Flower
Farmer's Cut - After Eight	https://abbamedix.com/products/farmers-cut-after-eight	Abba Medix	After Eighth (Victoria Cannabis Company) This strain, though it was named for a chocolate snack, has a flavour profile that is much more akin to shortbread, with floral notes of lavender and tea rounding it out. Its terpene profile gives it a somewhat rounder aroma; a sugary top note takes the lead over the scent of pastry. This sativa-dominant cross of Cookies S1 and Legends OG has beautiful, tr…	Floral, Sugary, Pastry, Shortbread	Flower
Farmer's Cut - Jet Fuel Pie	https://abbamedix.com/products/farmers-cut-jet-fuel-pie	Abba Medix	From Farmer's Cut, Jet Fuel Pie is a tightly-packed indica-leaning hybrid that’s heavy with trichomes. Its flowers have primarily eggplant-coloured exteriors, giving way to lime-green on the inside with long strands of bright orange coming through all over. Its scent profile and flavours are both creamy and fruity, and contrary to the name, its diesel fuel notes are hiding under the surface.	Creamy, Fruity, Diesel	Flower
Fuga Green Crush CBD	https://abbamedix.com/products/fuga-green-crush-cbd	Abba Medix	Grown with care in living soil organic, Green Crush CBD by Humbolt Seed Organization is Hybrid sativa 1:1. Created through a cross of Green Crack X California Orange CBD. Green Crush CBD features strong gassy mango and citric overtones, accompanied by pine and pepper undertones. Mild psychoactive effects are met with euphoric sensations that last for hours. This CBD 1:1 is ideal for daytime use a…	Gassy, Mango, Citrus, Pine, Pepper	Flower
Hot Box Garlic Chem	https://abbamedix.com/products/hot-box-garlic-chem	Abba Medix	An indica-dominant hybrid, Garlic Chem’s buds are particularly dense and practically furry with trichomes. Potent gas and garlic aromas emit from the flowers, which are bright green interspersed with characteristic orange hairs, and its flavour follows suit.	Gas, Garlic	Flower
Hot Box Jet Fuel Pie	https://abbamedix.com/products/hot-box-jet-fuel-pie	Abba Medix	Jet Fuel Pie is a tightly-packed indica-leaning hybrid that’s heavy with trichomes. Its flowers have primarily eggplant-coloured exteriors, giving way to lime-green on the inside with long strands of bright orange coming through all over. Its scent profile and flavours are both creamy and fruity, and contrary to the name, its diesel fuel notes are hiding under the surface	Creamy, Fruity, Diesel	Flower
Lowkey Dessert	https://abbamedix.com/products/lowkey-by-mtl-cannabis-dessert	Abba Medix	LowKey went sweet with the Dessert strain, Apple Fritter. A 50/50 cross of Sour Apples & Animal Cookies, it sports a moss-green flower with exotic purple undertones covered in trichomes. Dessert features caryophyllene, limonene and pinene as its top terpenes. It delivers a sweet & sour apple taste intertwined with vanilla and pastry flavours.	Sweet, Sour, Apple, Vanilla, Pastry, Caryophyllene (Caryophyllene), Limonene (Limonene), Pinene (Pinene)	Flower
Lowkey French Cookie’z	https://abbamedix.com/products/lowkey-french-cookie-z	Abba Medix	Platinum cookies x Ice Cream. Low Key “ French Cookie’z “ flower glitters under bright light, captivating the eye as its scent captivates the nose with a wave of cream and sweetness, as its name suggests, and the barest hint of spice, pine and citrus for depth. Its trichome layer is dense enough to obscure leaves that range from seafoam to emerald, interspersed with indigo. Our recipe for Cookie’…	Cream, Sweet, Spice, Pine, Citrus	Flower
MTL Cannabis East Coast Dank'z	https://abbamedix.com/products/mtl-cannabis-east-coast-dankz	Abba Medix	Crossing Gelato 41 with Grape Gas, East Coast Dank'z is an indica strain that brings powerful notes of gas for the nose and taste buds alongside peppery spice to create a piquant flavour profile that’s wonderfully balanced with hard-candy sweetness. The flower itself is compact, expressing an array of bright greens with a flourish of amethyst, making it as enjoyable to look at as it is to smoke.	Gas, Peppery Spice, Sweet (N/A)	Flower
MTL Cannabis Sage n' Sour	https://abbamedix.com/products/mtl-cannabis-sage-n-sour	Abba Medix	Sage N’ Sour is a sativa strain known for, among other things, having a significantly higher-than-average CBG content. Derived from Sour Diesel and S.A.G.E. (Sativa Afghani Genetic Equilibrium), it expresses traits characteristic of its lineage, particularly a terpene profile that leans heavily into gas, diesel, and citrus with notes of pepper and cedar.	Gas, Diesel, Citrus, Pepper, Cedar	Flower
MTL Cannabis Strawberry n’ Mintz	https://abbamedix.com/products/mtl-cannabis-strawberry-n-mintz	Abba Medix	MTL Cannabis’ Strawberry N Mintz is a cross between Strawberry Guava and Kush Mints. This sativa has complex green flowers, interspersed with hints of fire orange and a thick layer of frosty trichomes. The main terpenes, myrcene and caryophyllene, help deliver a fresh berry flavor on the inhale and an earthy, minty finish on the exhale.	Earthy (Caryophyllene), Minty, Berry (Myrcene)	Flower
MTL Cannabis Wes' Coast Kush	https://abbamedix.com/products/mtl-cannabis-wes-coast-kush	Abba Medix	MTL’S Wes’ Coast Kush (O.G. Kush x Unknown) is an indica-dominant strain. The flower is a hazy light green colour with purple undertones and is covered in white crystal trichomes. The smoke is packed with a sweet, earthy, and spice-like taste that culminates in a final dieselish aftertaste.	Sweet, Earthy, Spice-like, Diesel	Flower
MTL Craft - Blackout Bobby	https://abbamedix.com/products/mtl-craft-blackout-bobby	Abba Medix	Blackout Bobby, an indica strain bred from Blackout and Faceoff OG, boasts an eye-catching array of colours. Its calyxes and leaves are a beautiful blend of plum and emerald, its pistils are a brilliant tangerine hue, and the buds are fully coated with a thick, sparkling layer of resinous trichomes. This strain gives off aromas of sweetness and fruit, with strong spicy, earthy, and herbal notes t…	Sweet, Fruit, Spicy, Earthy, Herbal	Flower
MTL Craft - Happy Buddha	https://abbamedix.com/products/mtl-craft-happy-buddha	Abba Medix	A sativa cross of Jamaican and Thai landrace strains, Happy Buddha is sweet-smelling with fruity overtones and notes of spice. Its flowers tend toward rich green coloration, though hints of other colours may be present and show through its thick coating of bright white trichomes. Happy Buddha’s flavour, much like its aroma, has sweet notes of fruit and citrus, while its spicy side lingers on the …	Sweet, Fruity, Spice, Citrus, Spicy	Flower
MTL Craft - Jack Herer	https://abbamedix.com/products/mtl-craft-jack-herer	Abba Medix	Cultivator: Mauve et Herbes - This sativa strain, bred from a Haze hybrid and a cross between Northern Lights #5 and Shiva Skunk, has none other than a legendary cannabis rights activist for a namesake. Being bred in the 1990s in the Netherlands and sought after to this day, the longevity of its popularity comes as no surprise. Fittingly, the strain is itself a multiple award winner, thanks to it…	Woodsy, Piney, Spicy, Herbal	Flower
MTL Craft - London Pound Cake	https://abbamedix.com/products/mtl-craft-london-pound-cake	Abba Medix	London Pound Cake (Mauve et Herbes) An indica-dominant cross between Sunset Sherbert and Sunset, London Pound Cake is beautifully sweet and nutty, with woody spice and diesel notes following close behind. Strong palates may also detect individual elements of vanilla, citrus, or berries within the initial wave of sweetness. Dark green flowers with an occasional flair of purple are dotted with tang…	Sweet, Nutty, Woody, Spicy, Diesel, Vanilla, Citrus, Berries	Flower
MTL Craft - Mind Flayer	https://abbamedix.com/products/mtl-craft-mind-flayer	Abba Medix	Medley Craft Co. Mind Flayer is a cross between the strains Double Tap and Why U Gelly, with deep olive-green flowers whose colour seems lighter through their coating of tiny, gemlike trichomes. This hybrid’s aroma calls to mind tangy citrus candy and bubblegum with notes of spicy, exotic fruit. On the tongue, Mind Flayer develops the bubblegum and sour candy flavours further, leaving consumers w…	Citrus, Bubblegum, Spicy, Exotic Fruit, Fruity	Flower
MTL Craft - Souffle	https://abbamedix.com/products/mtl-cannabis-craft-souffle	Abba Medix	A little-known genetic, this hybrid strain grows into flowers in all shades of green, with tones of olive blending into forest green and emerald, all interspersed with pine, sage, and lime. Its pistils are fiery orange and sturdy, while its bright white trichomes are delicate, contributing to an overall refined appearance. Its scents and flavours run toward the sweet and creamy, with earthy and f…	Earthy, Fruity, Sweet, Creamy	Flower
Qwest Bubble Bath	https://abbamedix.com/products/qwest-bubble-bath	Abba Medix	Bubble Bath is full of gas and pine and brings a citrus nose to the plate in this caked cultivar that looks like it just got out of the suds. Light some candles and bring your rubber ducky because Bubble Bath is potent, flavourful, and uniquely special. Qwest was born from a deep appreciation for the plant and its process. We are here for the journey every grower undertakes with each new harvest,…	Citrus, Gas, Pine	Flower
Qwest Grape Cream Cake	https://abbamedix.com/products/qwest-grape-cream-cake	Abba Medix	Light green and purple buds, frosted in trichomes, break open into an overwhelming scent of strong gas that gives way to grape candy. Spicy and sweet, with hints of vanilla that pay homage to its ice cream cake lineage, flood the senses on the exhale. It’s so smooth it’s almost impossible not to go back for more. Qwest was born from a deep appreciation for the plant and its process. We are here f…	Gas, Grape Candy, Spicy, Sweet, Vanilla	Flower
R'belle Bastille	https://abbamedix.com/products/rbelle-bastille	Abba Medix	Grape Gas is an indica cross between the Apples & Bananas and Grape Gas cultivars. This strain presents with a sweet and fruity flavour reminiscent of bananas and sour apples, with a touch of black pepper. The aroma takes a turn, leaning into the spice aspect with a diesel accent.	Sweet, Fruity, Diesel, Spicy	Flower
Sana'a Pink Bubblegum	https://abbamedix.com/products/sanaa-pink-bubblegum	Abba Medix	Pink Bubblegum is a rare indica dominant hybrid strain, with a great flavor. This strain has super fruity flavour hints of strawberry and light bubblegum on the exhale. The aroma is very much the same, with a touch of earthiness to it that is incredibly pleasant.	Fruity, Earthy	Flower
Stewart Farms Daily Grape	https://abbamedix.com/products/stewart-farms-daily-grape	Abba Medix	After an extensive, year-long pheno-hunt which entailed popping 300 seeds and sifting through 160 unique cultivars, there was one clear winner. Stewart Farm’s Daily Grape was one of 22 DG seeds popped; she is by far the dankest contender, with heavy terps, high THC, and gorgeous purple buds. She has full grape flavour, a smooth burn, and uplifting and energizing effects that people love. Stewart …	Fruity, Sweet, Grapey	Flower
STRAIN HUNTERS Franco'S Fullgas	https://abbamedix.com/products/strain-hunters-francos-fullgas	Abba Medix	The Franco’s Fullgas! Is a cut of Exodus Cheese crossed with Sunset Sherbert x Diagonal OG which was propagated by Green House Seed Company in 2015. The result came out as a stunning cross that combines the powerful and pungent smell of the Exodus Cheese with the plant structure and vigor of the Sherbert OG. The phenotype selected has the perfect bud shape and aroma of the Diagonal OG, but with t…	Sweet, Woody, Gas	Flower
STRAIN HUNTERS Lemorange	https://abbamedix.com/products/strain-hunters-lemorange	Abba Medix	The Lemorange is an ideal strain for Sativa citrus lovers. It’s a cross of the all-time champion, Super Lemon Haze, and Clementine from the Crockett family, bred by Green House Seed Company and grown organically by Eco Canadian Organic Inc. This strain sparkles in the light with its densely packed trichomes and purple bluish hues. Real eye candy and great bag appeal. This citrus fruit strain will…	Citrus (D-Limonene), Sweet, Earthy (βCaryophyllene)	Flower
TGOD Maple Kush	https://abbamedix.com/products/tgod-maple-kush	Abba Medix	Organic Maple Kush is a certified organic indica bud grown in living soil, getting its name from the maple syrup used to feed the soil it grows in. Its dense round buds with dark purple leaves bring with it a tropical, fruity, kush-like finish, a result of Myrcene and Farnescene terpenes that dominate this strains aroma and flavour.	Tropical (Myrcene), Fruity (Farnescene), Kush-like	Flower
Abba Medix Sour Tangie Pre-Roll	https://abbamedix.com/products/abba-medix-sour-tangie-pre-roll	Abba Medix	Hand rolled with care using premium milled flower, Sour Tangie, a sativa dominant hybrid, gives off an aroma of pungent sour citrus that has an earthy diesel bouquet. The flavour of diesel is predominant in the exhale, with a spicy finish.	Pungent Sour Citrus, Earthy, Diesel	Pre Roll
Abba Vets - LA Kush Cake Pre-Rolls	https://abbamedix.com/products/abba-vets-la-kush-cake-pre-rolls	Abba Medix	Hand rolled with care using premium milled flower. La Kush Cake is indica-dominant and is a caked-out hybrid strain bred from combining Kush Mints and Wedding Cake. La Kush Cake smells like vanilla and has an earthy peppermint taste.	Vanilla, Earthy, Peppermint	Pre Roll
Carmel Animal Face Pre-Rolls	https://abbamedix.com/products/carmel-animal-face-pre-rolls	Abba Medix	Bred by Seed Junky Genetics in California, Animal Face is an ultra-potent and flavourful sativa dominant hybrid created by crossing the Face Off OG clone and Animal Mints male. The version of Animal Face was selected out of 100 different phenotypes, not only for its high potency and terpene profile, but also because of its unique flavours of lemon and cake. The flower is hang-dried, hand-trimmed,…	Lemon, Cake	Pre Roll
Common Ground Master Kush Pre-Rolls	https://abbamedix.com/products/common-ground-master-kush-pre-rolls	Abba Medix	The Master Kush genetic has an earthy, spicy aromatic quality with touches of pine and citrus. This herbal vintage will inspire the senses, revealing a place that bursts with pure, untapped inspiration. Rich in minor cannabinoids (CBC and CBG)	Earthy, Spicy, Pine, Citrus	Pre Roll
Common Ground Pink Rozay (Hybrid) Pre-Rolls	https://abbamedix.com/products/common-ground-pink-rozay-hybrid-pre-rolls	Abba Medix	Pink Rozay is a hybrid cultivar that was created by crossing Lemonchello #10 x Lemon Pound Cake #75. Pink Rozay bursts with complex flavours, where floral, fruity, nutty, and earthy undertones can be picked up from each batch. Pink Rozay flowers are frosted with muted shades of green and orange. Common Ground Pink Rozay pre-rolls are packaged in FSC-certified cardboard boxes, and fresh-sealed ins…	Floral, Fruity, Nutty, Earthy	Pre Roll
General Admission 5 Loco Distillate Infused Pre-Rolls	https://abbamedix.com/products/general-admission-5-loco-distillate-infused-pre-rolls	Abba Medix	Get-up and get-down with General Admission 5 Loco Distillate Infused Pre-Rolls. Experience sweet cherry and citrusy sour lime over perfectly paired sativa flower. And with 32-39% THC, this is not just any squish stick. Made with milled whole flower, infused with our signature triple-distilled distillate, dusted in premium kief, and boosted with botanical terpenes– this infused pre-roll delivers s…	Sweet, Cherry, Citrus (Limonene), Sour Lime	Pre Roll
General Admission Peach Rizz Distillate Infused Pre-Rolls	https://abbamedix.com/products/general-admission-peach-rizz-distillate-infused-pre-rolls	Abba Medix	All the flavour, none of the pit with General Admission Peach Rizz Distillate Infused Pre-Rolls. Experience sweet, juicy, freshly-sliced peach and hints of floral over perfectly paired sativa flower. And with 32-39% THC, this is not just any squish stick. Made with milled whole flower, infused with our signature triple-distilled distillate, dusted in premium kief, and boosted with botanical terpe…	Sweet, Peach, Floral	Pre Roll
General Admission Tiger Blood Distillate Infused Pre-Rolls	https://abbamedix.com/products/general-admission-tiger-blood-distillate-infused-pre-rolls	Abba Medix	Now for something truly exotic with General Admission Tiger Blood Distillate Infused Pre-Rolls. Experience big hits of juicy watermelon, sweet strawberry, fresh citrus, and smooth coconut over perfectly paired indica flower. And with 32-39% THC, this is not just any squish stick. Made with milled whole flower, infused with our signature triple-distilled distillate, dusted in premium kief, and boo…	Citrus, Watermelon, Strawberry, Coconut, Sweet	Pre Roll
JONNY CHRONIC Acapulco Gold Reefers	https://abbamedix.com/products/jonny-chronic-acapulco-gold-reefers	Abba Medix	Acapulco Gold Reefers from Jonny Chronic is a potent old-school Sativa strain that produces big beautiful buds that glisten with trichome-covered leaves and copper-orange pistils. Acapulco Gold is a landrace that originates from Central America and is dominant in terpinene, caryophyllene, and myrcene. Acapulco Gold plants are grown with the utmost care in small batches before they are hang-dried,…	Earthy (Caryophyllene), Sweet, Terpinene, Myrcene	Flower
JONNY CHRONIC Northern Lights Reefers	https://abbamedix.com/products/jonny-chronic-northern-lights-reefers	Abba Medix	Northern Lights Reefers from Jonny Chronic is a potent Indica-dominant strain that produces dense, green buds with a thick frosting of trichomes. Northern Lights is a landrace lineage crossing an Afghani x Thai cultivar and is dominant in Caryophyllene, Limonene, Myrcene, and Bisabolol.	N/A	Flower
Kinloch Wellness Serene - CBD 320 Blackberry Kush Terpene Pre-Roll	https://abbamedix.com/products/kinloch-wellness-serene-cbd-320-blackberry-kush-terpene-pre-roll	Abba Medix	This is a unique 8 pack of mood focussed elongated low THC high CBD pre-rolls where each one is flavoured with infused natural terpenes. With 40mg of CBD from low-THC cannabis grown outdoors by Canadian farmers, this low-THC pre roll is great for that CBD only, high terpene experience.	N/A	Pre Roll
Lowkey Dessert Pre-Rolls	https://abbamedix.com/products/lowkey-dessert-pre-rolls	Abba Medix	Hand rolled with care using premium milled flower with the Dessert strain, Apple Fritter. A 50/50 cross of Sour Apples & Animal Cookies, it sports a moss-green flower with exotic purple undertones covered in trichomes. Dessert features caryophyllene, limonene and pinene as its top terpenes. It delivers a sweet & sour apple taste intertwined with vanilla and pastry flavours.	Sweet (Limonene), Sour, Vanilla, Pastry	Pre Roll
Lowkey Haze Pre-Rolls	https://abbamedix.com/products/lowkey-haze-pre-rolls	Abba Medix	Hand rolled with care using premium milled flower, Amnesia Haze, a descendant of Haze and unknown landrace sativa strains, is a sativa-dominant hybrid with light green flowers and orange pistils which are coated in crystalline trichomes. Its terpene profile is composed in large part of myrcene, caryophyllene, and limonene which give it a flavour and nose reminiscent of fruit and citrus with sweet…	Earthy (Myrcene), Citrus (Limonene), Sweet, Fruit	Pre Roll
MTL Cannabis Cookies n' Cream PreRoll	https://abbamedix.com/products/mtl-cannabis-cookies-n-cream-preroll	Abba Medix	Hand rolled with care using premium milled flower, Cookies N’ Cream is a balanced hybrid that traces its lineage from Starfighter and a phenotype of Girl Scout Cookies. This strain has fluffy nugs and star-like trichomes. It’s sweet and fresh to smell, with a baked-goods flavour that is smooth and creamy, finishing with a nutty, tangy aftertaste.	Sweet, Fresh, Baked-goods, Creamy, Nutty, Tangy	Pre Roll
MTL Cannabis Sage n' Sour PreRoll	https://abbamedix.com/products/mtl-cannabis-sage-n-sour-preroll	Abba Medix	Hand rolled with care using premium milled flower, Sage N’ Sour is a sativa strain known for, among other things, having a significantly higher-than-average CBG content. Derived from Sour Diesel and S.A.G.E. (Sativa Afghani Genetic Equilibrium), it expresses traits characteristic of its lineage, particularly a terpene profile that leans heavily into gas, diesel, and citrus with notes of pepper an…	Gas, Diesel, Citrus, Pepper, Cedar	Pre Roll
MTL Cannabis Strawberry n’ Mintz PreRoll	https://abbamedix.com/products/mtl-cannabis-strawberry-n-mintz-preroll	Abba Medix	Hand rolled with care using premium milled flower, MTL Cannabis’ Strawberry N Mintz is a cross between Strawberry Guava and Kush Mints. This sativa has complex green flowers, interspersed with hints of fire orange and a thick layer of frosty trichomes. The main terpenes, myrcene and caryophyllene, help deliver a fresh berry flavor on the inhale and an earthy, minty finish on the exhale.	Fresh Berry, Earthy (Caryophyllene), Minty (Myrcene)	Pre Roll
MTL Cannabis Wes' Coast Kush PreRoll	https://abbamedix.com/products/mtl-cannabis-wes-coast-kush-preroll	Abba Medix	Hand rolled with care using premium milled flower, MTL’S Wes’ Coast Kush (O.G. Kush x Unknown) is an indica-dominant strain. The flower is a hazy light green colour with purple undertones and is covered in white crystal trichomes. The smoke is packed with a sweet, earthy, and spice-like taste that culminates in a final dieselish aftertaste.	Sweet, Earthy, Spice-like, Diesel	Pre Roll
Qwest Bubble Bath PreRoll	https://abbamedix.com/products/qwest-bubble-bath-preroll	Abba Medix	Bubble Bath is full of gas and pine and brings a citrus nose to the plate in this caked cultivar that looks like it just got out of the suds. Light some candles and bring your rubber ducky because Bubble Bath is potent, flavourful, and uniquely special. Qwest was born from a deep appreciation for the plant and its process. We are here for the journey every grower undertakes with each new harvest,…	Gas, Pine, Citrus	Pre Roll
R'belle Bastille Pre-Roll	https://abbamedix.com/products/rbelle-bastille-pre-roll	Abba Medix	Grape Gas is an indica cross between the Apples & Bananas and Grape Gas cultivars. This strain presents with a sweet and fruity flavour reminiscent of bananas and sour apples, with a touch of black pepper. The aroma take a turn, leaning into the spice aspect with a diesel accent.	Sweet, Fruity, Diesel, Spice	Pre Roll
Sana'a Florida Sunrise PreRoll	https://abbamedix.com/products/sanaa-florida-sunrise-preroll	Abba Medix	Rolled from milled premium flower, The taste of mango from this one comes a long way. Lemongrass and basil also add an edge to the whole experience. Hints of citrus and lemon from the Limonene, encourage you to keep going. This tasty strain’s dominant terpene is Myrcene; which is also found in mangos, thyme, and lemongrass. Our strains are grown indoors, in small-batch, strain-specific rooms, the…	Citrus (Limonene), Mango (Myrcene), Lemongrass (Myrcene), Basil (Myrcene)	Pre Roll
Sana'a Pink Bubblegum Pre-Roll	https://abbamedix.com/products/sanaa-pink-bubblegum-pre-roll	Abba Medix	Rolled from milled premium flower, Pink Bubble-gum is a rare indica dominant hybrid strain, with a great flavor. This strain has super fruity flavor hints of strawberry and light bubble-gum on the exhale. The aroma is very much the same, with a touch of earthiness to it that is incredibly pleasant.	Strawberry, Bubble-gum, Earthy	Pre Roll
PURPLE MAGIC	https://shop.swisshempcare.ch/cbd-blueten/20/purple-magic?c=8	Abba Medix	The Purple Magic has an intense taste and is very spicy. Visually, the purple undertone immediately catches the eye. If you look closely, you can't miss the shiny CBD crystals. Our flowers are of high quality and we guarantee that they are 100% manufactured in Switzerland. From sweet to tart, we offer excellent products for every taste.	Sweet, Tart, Spicy	Flower
PURPLE QUEEN	https://shop.swisshempcare.ch/cbd-blueten/44/purple-queen?c=8	Abba Medix	The Purple Queen has an excellent aroma and taste. The beautiful flower structure of the Harlequin variety will make you float in the clouds. Our flowers are of high quality and we guarantee that they are 100% manufactured in Switzerland. From sweet to tart, we offer excellent products for every taste.	Sweet, Tart	Flower
LEMON POP	https://shop.swisshempcare.ch/cbd-blueten/43/lemon-pop?c=8	Abba Medix	The characteristic feature of Limoncello is the flavor profile of lemon and cherry with crisp citrus notes. The bright, compact flowers make this variety a customer favorite. Our flowers are of high quality and we guarantee that they are 100% produced in Switzerland. From sweet to tart, we offer excellent products for every taste.	Citrus, Sweet, Tart	Flower
CANDY KUSH	https://shop.swisshempcare.ch/cbd-blueten/11/candy-kush?c=8	Abba Medix	Candy Kush, the fruity taste experience from the Swiss Alps. The high sativa content ensures the significant sweetness, the completely organic cultivation ensures a natural and mild finish. Our flowers are of high quality and we guarantee that they are 100% produced in Switzerland. From sweet to tart, we offer excellent products for every taste.	Sweet, Fruity, Tart	Flower
SUPER SILVER HAZE	https://shop.swisshempcare.ch/cbd-blueten/19/super-silver-haze?c=8	Abba Medix	Our Super Silver Haze is visually impressive with its beautiful light green color and the silvery shine of the CBD crystals. The high proportion of sativa ensures the significant and beloved "Haze" taste. In terms of taste, potent and hand-crafted, it is one of the best varieties on the market. Our flowers are of high quality and we guarantee that they are 100% manufactured in Switzerland. From s…	Sweet, Tart	Flower
WORRY FREE	https://shop.swisshempcare.ch/cbd-blueten/42/sorgen-los?c=8	Abba Medix	The irresistible appearance and the seductively fruity, sweet scent of strawberry notes characterize the sativa-dominant Fragolino and let all worries evaporate. Our flowers are of the highest quality and we guarantee that they are 100% produced in Switzerland. From sweet to tart, we offer excellent products for every taste.	Fruity, Sweet, Strawberry	Flower
Ube Cake	https://www.explorebotanist.com/strain/ube-cake/	The Botanist	Featuring two of the absolute most popular and hyped strains of the last 5 years, Ube Cake is a frosty, dense, purple masterpiece with a sweet and creamy flavor and aroma with notes of fruity cereal.The potential effect for most users tends to be on the heavier side, but with a good burst of mental euphoria that makes it a great pairing with an evening of relaxation.	Sweet, Creamy, Fruity Cereal	Flower
Johnny Apple Seed	https://www.explorebotanist.com/strain/johnny-apple-seed-2/	The Botanist	From Elev8 Seeds comes this super-unique hybrid that produces an uncanny apple aroma and flavor unlike anything we have ever seen. A mix of fresh apple and creamy spiced cider with a background of gas makes this a true feast for the palate.Our selected phenotype may lean towards the uplifting side effect-wise, with a strong presence of ocimene and alpha-pinene. Many users may find it a versatile …	Apple, Creamy, Spiced Cider, Gas, Ocimene (Ocimene), Alpha-Pinene (Alpha-pinene)	Flower
Stardust	https://www.explorebotanist.com/strain/stardust/	The Botanist	Stardust fuses the ever-present GSC and Sour Diesel with traditional Purple genetics, resulting in a smooth, earthy, slightly floral flavor and a deep purple coloration.This is one of the few strains in our roster with a high level of linalool content and it may be nicely relaxing and anti-anxiety, stopping just short of being sleepy. While it is not the most potent varietal in terms of numbers, …	Earthy (Linalool), Floral (Linalool)	Flower
Sour Banana Sherbert	https://www.explorebotanist.com/strain/sour-banana-sherbert/	The Botanist	Legendary California breeder Crockett (of Tangie fame) lended his expert eye to this fruit and fuel flavor bomb, which blends Banana Sherbert with the famed AJ・・s Sour Diesel. Big, pungent, and frosty, the plant we chose is a high-tester for us and offers a wonderful blend of sweet banana and piney fuel.As suggested by the lineage, the combo of Sour Diesel・・s potentially powerful mental effect …	Sweet, Piney, Diesel	Flower
Ruffhouse	https://www.explorebotanist.com/strain/ruffhouse/	The Botanist	This heavy in-house bred varietal is a whole lot of Cookies and Cake with a significant influenceof OG, especially clear in its aroma. Dense, super frosty flowers have hints of purple and broadcast a rich, earthy, musky aroma with back notes of spice and fuel. Those who appreciate traditional heavy hashplant type of profiles will love our Ruffhouse.We prefer this one as an evening choice, as it h…	Earthy, Musky, Spice, Fuel	Flower
Robot Girl	https://www.explorebotanist.com/strain/robot-girl/	The Botanist	A popular blend of Cookies & Cream (a favorite in NJ) and a Watermelon OG x Afgooey hybrid, Robot Girl is a beautiful light green with hues of purple and a soft, perfumey melon scent.This one tends to be best for smooth and friendly evening relaxation, possibly helping to pave the way to a restful sleep.	Melon, Perfumed	Flower
Road Warrior Kush	https://www.explorebotanist.com/strain/road-warrior-kush/	The Botanist	Triangle Kush is a variety from Florida that is said to be the original OG Kush and is truly one of our favorite plants. By crossing the TK with our Highwayman x9A95, we added some vigor and size to the amazing gassy-pine base.This one is a clear choice for those looking for big, complex, slightly Kushy flowers. The potential effects tend to vary by dosage and seem to just get stronger and strong…	Gassy, Pine, Kushy	Flower
Perfect Pear	https://www.explorebotanist.com/strain/perfect-pear/	The Botanist	Smarties and Devil Driver combine to produce the Perfect Pear, an interesting plant with deep purple coloration and large flowers rich with complex fruit-pine aromas.This balanced hybrid is versatile and seems to be able to fit itself into nearly any situation, but may provide a smooth uplift for the majority of users.	Fruit-pine	Flower
Peanut Butter Souffle	https://www.explorebotanist.com/strain/peanut-butter-souffle/	The Botanist	With a lineage that reads like a dessert menu, PB Souffle is as delicious as its name suggests. Peanut Butter Breath is a complex and savory strain but makes a fabulous pairing with the creamy-fruity Lava Cake, resulting in this deeply purple and extremely frosty flower.Despite its dark appearance, the potential effect tends to be giggly and uplifting, which is a great blend with it・・s usually h…	N/A	Flower
Cherry Sherb #82	https://www.explorebotanist.com/strain/cherry-sherb-82/	The Botanist	Cherry Sherb, bred by Bean Fiendz and hand selected by our cultivation team, is a cross of Tropicanna Cherry and Sherbcake. This unique hybrid has incredible bag appeal with magenta and purple colored nugs loaded with crystals and orange hairs. Aromas of tangy citrus fruit, cherries, and floral perfume will linger in the room long after your sesh is over.This balanced strain is a versatile choice…	Tangy Citrus, Cherries, Floral Perfume	Flower
Super Silver Haze	https://www.explorebotanist.com/strain/super-silver-haze/	The Botanist	The goal of Dutch breeding in the 1980・・s and 1990・・s was primarily to capture the magic of the wily and long-flowering Haze line. To do so, they hybridized it to reduce flowering time or improve structure and yield ・・ two of the most popular matches were Skunk and Northern Lights, which are all represented here.The potential effect for most users is smoothly uplifting with just the right amou…	N/A	Flower
Watermelon Milkshake	https://www.explorebotanist.com/strain/watermelon-milkshake/	The Botanist	This in-house selected hybrid from Ziplock Seeds has a wide range of influences from the citrusy Mimosa (part of the KY Jealousy) to the earthy, creamy gas present in the Cereal Milk. This plant has a rare balanced terpene profile, with its top 4 terpenes all being nearly at the same levels.Our Watermelon Milkshake produces beautifully-dense, rounded flowers with very little leaf and a light purp…	Citrusy, Earthy, Creamy, Gas, Balanced	Flower
Datura	https://www.explorebotanist.com/strain/datura/	The Botanist	Pacha・・s Select brings us this very unique and terpene-rich varietal and we selected one with some truly mind-boggling numbers. Testing over 5% total terpenes at times, our Datura is an absolute terpinolene and ocimene bomb, delivering a tangy tropical citrus-pine quality in a way few modern hybrids can.Our chosen plant is short in stature but produces massive, fluffy lime green flowers caked in…	Tangy, Tropical, Citrus (Terpinolene), Pine (Ocimene)	Flower
Sundae Sunset #00	https://www.explorebotanist.com/strain/sundae-sunset-00/	The Botanist	The eye-catching mint green colored flowers of Sundae Sunset #00 appear to be covered in morning frost due to its copious amounts of resin glands. This phenotype leans more Sundae Driver than Sherbert but still displays some beautiful violet undertones.Nicely aromatic, it unleashes a gas-forward scent with notes of creamy fruit and pine when squeezed or broken apart. This one is a versatile choic…	Gas, Creamy Fruit, Pine	Flower
Strawberry Lemonade #23	https://www.explorebotanist.com/strain/strawberry-lemonade-23/	The Botanist	Strawberry Lemonade #23 is one of the true standout examples of this genetic. Its flowers are speckled with dashes of orange and have an almost golden appearance to the eye. The aroma is citrus-led with notes of soft berry, pine and the tiniest whiff of gas, making this a must-sniff experience and one of our more unique terp profiles overall.We tend to enjoy this one first thing in the morning to…	Citrus, Berry, Pine, Gas	Flower
Purple Punch x Birthday Cake #49	https://www.explorebotanist.com/strain/purple-punch-x-birthday-cake-49/	The Botanist	Glistening in the jar, this plant shows off both sides of its lineage. It displays a dense, frosty Cake-influenced structure with a fruity, sweet aroma and thick coating of trichomes from the Purple Punch parent.Breaking apart the flowers unleashes some clear pine and fuel notes, but the flavor overall is sweet, smooth, and reminiscent of an orange creamsicle and cake frosting. We prefer this one…	Fruity, Sweet, Pine, Fuel	Flower
Jungle Grapes #38	https://www.explorebotanist.com/strain/jungle-grapes-38/	The Botanist	Jungle Grapes #35 is a unique blend of Grape Topanga and Jungle Cake that is highly praised by our cultivators. This selected phenotype has a wide range of smells including floral, berry, earthy, and funky hops, tasting a bit like old school bubble hash.One of our highest-testing varietals, this one tends to be balanced and versatile for use at any time of day despite its obvious potency.	Floral, Berry, Earthy, Funky Hops	Flower
Highway Lights	https://www.explorebotanist.com/strain/highway-lights/	The Botanist	One of our truest Sativas, Highway Lights produces massive plants with a longer finish time than most of the other strains under the glass. Its buds are your typical Sativa structure, looser but absolutely packed with trichomes.A genuine and traditional Haze type, this cross of Highwayman and a special Northern Lights Haze is a favorite for her unique aroma and towering presence at the grow.	N/A	Flower
Gas Truffle #47	https://www.explorebotanist.com/strain/gas-truffle-47/	The Botanist	From Compound Genetics, our selected Gas Truffle pheno has gigantic colas with extremely abundant trichome production, consistently glimmering under the sun in our greenhouse. Gas Truffle smells sweet yet earthy with notes of caramel cream and mint on the exhale. These picturesque buds are some that you won・・t forget.We prefer this one as an early evening choice.	Sweet, Earthy, Caramel, Mint	Flower
Limonade	https://www.explorebotanist.com/strain/limonade/	The Botanist	A mysterious hybrid known only for one thing: serious terpene production, and specifically its limonene content. Limonene is the compound that provides the ・・gas・・ in most strains, but depending on what it is paired with, it can be sweet, sharp, or light and citrusy.In this case, the added ocimene and linalool content pushes this one towards the sweet citrusy, and floral side. This Hybrid varie…	Citrus (Limonene), Sweet (Limonene), Floral (Ocimene), Sweet (Linalool)	Flower
Banana Sherbert #36	https://www.explorebotanist.com/strain/banana-sherbert-36/	The Botanist	Banana Sherb #36 smacks you in the face as soon as the jar is opened, with a rich, fruity scent that leans heavily towards the Banana Punch mother. This selection displays nicely dense nugs and perfumes the room with a true banana smell, often also displaying some colorful touches of purple thanks to the Sunset Sherbert side of the lineage.This balanced choice can brighten up any time of day or n…	Banana, Fruity, True Banana	Flower
Grapple Pie	https://www.explorebotanist.com/strain/grapple-pie/	The Botanist	This in-house selected, terpene-packed standout comes via Compound Genetics, and features the ever-popular Apple Fritter blended with Compound・・s Grape Gasoline. The result is a purple-tinged frost-monster with a complex, fruity funk to match its outstanding bag appeal.The Apple Fritter・・s Sour Diesel influence comes through in the potential effects, which may provide just the right mental upli…	Fruity, Funk, Sour Diesel, Relaxing	Flower
Apricot Legend #85	https://www.explorebotanist.com/strain/apricot-legend-85/	The Botanist	This terpinolene heavy daytime phenotype of Apricot Stomper from Compound Genetics gives off an unforgettable, pungent orange-peel aroma. Once you pop the lid, you・・ll understand what dreams are made of.Its deep purple and vibrant green nugs are coated in cloudy trichomes and this pheno looks as good as it smells. Pairs well with your favorite juice on a warm summer day.	Orange-peel (Terpinolene)	Flower
Apple Fritter Cake #75	https://www.explorebotanist.com/strain/apple-fritter-cake-75/	The Botanist	Jungle Grapes #35 is a unique blend of Grape Topanga and Jungle Cake that is highly praised by our cultivators. This selected phenotype has a wide range of smells including floral, berry, earthy, and funky hops, tasting a bit like old school bubble hash.One of our highest-testing varietals, this one tends to be balanced and versatile for use at any time of day despite its obvious potency.	Floral, Berry, Earthy, Funky Hops	Flower
Violet Fog	https://www.explorebotanist.com/strain/violet-fog-2/	The Botanist	A very special collaboration between Cannarado Genetics and Compound Genetics, Violet Fog has become a house favorite for its gorgeous purple appearance, dense flowers, and enticing floral-earth aroma.As its name suggests, Violet Fog tends to be a dreamy, smooth, and relaxing experience. While it is nicely potent, it has a delicate nature and tends to fit into situations more than dominate them. …	Floral, Earth (N/A)	Flower
Rainbow Belts 2.0	https://www.explorebotanist.com/strain/rainbow-belts-2-0-2/	The Botanist	From Archive Seedbank, Rainbow Belts 2.0 is a refined version of their ultra-popular strain, which combines Zkittles and Moonbow #75. The hefty dose of Zkittles in the lineage is definitely noticeable, lending its signature mouth-coating candy quality to the rich Cookies influences in the Moonbow.Due in part to its high ﾎｲ-Caryophyllene content, this one tends to have a fairly heavy, sedative eff…	Candy, Earthy (Beta-caryophyllene)	Flower
Orange Mojito	https://www.explorebotanist.com/strain/orange-mojito-2/	The Botanist	Orange Mojito is a shining star of flavor and aroma, featuring uncanny citrus notes accompanied and the rich, sweet, gassy terpenes from the Cookies side of the lineage.This plant has a flavor-forward and extremely appealing smell and structure, with flashes of purple and dense, frosty flowers. The effect may be moderately uplifting for most users, but not as energetic physically due to the heavi…	Citrus, Sweet, Gassy	Flower
Oracle	https://www.explorebotanist.com/strain/oracle/	The Botanist	A thoughtful and smooth hybrid, Oracle combines two of our oldest in-house creations, Prophet and Mob Boss. Both of these parental plants share the same ・・father・・ in the Tang Tang, a plant known for giving incredible vigor and otherworldly trichome coverage to its descendants. Our chosen pheno shows off some Bubba Kush influence with its earthy, rich scent carrying a top note of sweet florals.…	Earthy, Sweet, Floral	Flower
Fried Strawberries #8	https://www.explorebotanist.com/strain/fried-strawberries-8/	The Botanist	Sharing a parent with our other Strawberry strains, this one is unique because it adds a major boost of gas thanks to the Animal Cookies and a distinct apple flavor from the Sour Apple. Its dense flowers have a silvery look and hold a banquet of aromas when broken open including apple, berry and creamy fuel ﾃ｢ﾂﾂ・ this complex terp profile is the Fried Strawberries・・ calling card.As you savor th…	Apple, Berry, Creamy Fuel, Gas	Flower
LA Kush Cake	https://www.explorebotanist.com/strain/la-kush-cake/	The Botanist	From Seed Junky Genetics, LA Kush Cake is always among the highest-testing strains in our stable. This blend of their famous Kush Mints and the standard for frosty-sweet excellence, Wedding Cake delivers ridiculously frosty flowers with hints of purple throughout. Expect a unique vanillaｭberry-gas aroma with a thick flavor that hangs in the mouth after exhale.Normally quite cerebral and potent to…	Vanilla, Berry, Gas	Flower
Candy Margy	https://www.explorebotanist.com/strain/candy-margy/	The Botanist	From Cannarado Genetics, the fruity, rich Wedding Pie (Wedding Cake x Grape Pie) receives a boost in trichomes thanks to the Frozen Margy, adding up to a uniquely complex and delicious plant with a sugary lemon exhale.Though for most users it・・s nicely potent and very much Indica-dominant, the effect of Candy Margy tends to be fairly cheerful and uplifting mentally while retaining strong physica…	Fruity, Sugary, Lemon	Flower
Dutch Treat x Cherry Pie	https://www.explorebotanist.com/strain/dutch-treat-x-cherry-pie/	The Botanist	Dutch Treat is an old Pacific Northwest classic, likely containing Northern Lights and Haze lineage. The Haze part of that equation is evident here, with its tangy, Haze-dominant terpinolene-rich scent recalling the best of classic Dutch flavor profiles.White its aroma seems like it will be a classic Sativa, the influence of the Cherry Pie helps to calm down the effect and boost the color in the …	Tangy (Terpinolene), Haze, Classic, Balanced, Relaxing	Flower
Grape Guava	https://www.explorebotanist.com/strain/grape-guava-2/	The Botanist	From Bloom Seed Co., this strain・・s lineage reads more like a fruit cocktail than cannabis. Our chosen pheno shows off an array of complex grape, citrus, and berry notes which blend harmoniously in dense, uniquely-shaped light green flowers which are absolutely coated with trichomes.Effect-wise, this one is surprisingly uplifting for many users, often improving mood while continuing to provide a…	Grape, Citrus, Berry	Flower
Margalope	https://www.explorebotanist.com/strain/margalope/	The Botanist	One of the most terpene-rich hybrids we offer at 3-4% total content, Margalope is a Cannarado Genetics creation with a serious pedigree. The Frozen Margy is a special line with elements of Chemdog, OG, and Sour Dubble that is named for its trichomes, which are so large that they resemble the grains of salt on a margarita rim. The aroma and flavor blend the best of the fruity-floral Chocolope and …	Fruity, Floral, Sharp Gas, Rich	Flower
White Fire x Chem D	https://www.explorebotanist.com/strain/white-fire-x-chem-d/	The Botanist	WiFi #43 is a legendary clone-only plant known for its classic OG flavor and its nearly white, trichome-rich appearance. Adding the even-more legendary Chemdog D to the mix makes this hybrid even funkier and more THC-rich・ｦ the resulting plant is a gas-lover・・s dream.This plant・・s dense, rounded flowers broadcast a sharp, earthy aroma with an underlying chemical funk, hinting at the potentiall…	Earthy, Funky, Chemical	Flower
Northern Lights Haze	https://www.explorebotanist.com/strain/northern-lights-haze/	The Botanist	Two of cannabis・・ most classic true-breeding strains, Northern Lights and Haze have made their way into more hybrids than just about anything. Northern Lights is a heavy Indica from the Pacific Northwest and Haze is a wily Sativa with roots stretching back to Mexico.Our selected pheno perhaps shows more of the Northern Lights than the Haze, but the Ocimene-rich sweet and floral aroma does push t…	Sweet (Ocimene), Floral (Ocimene)	Flower
Strawberry Bubbles #4	https://www.explorebotanist.com/strain/strawberry-bubbles-4/	The Botanist	If flavor is your jam, Strawberry Bubbles may be the strain of your dreams. From Bloom Seed Co., this tantalizing fruit cocktail of flavors features some of the most popular terpene-rich plants of the last 5 years. Tropical citrus, smooth berry, and sweet florals are all major parts of its mouth-watering aroma. Meet your new favorite Sunday Brunch companion・ｦOur #4 pheno is similar to #3, but it…	Tropical Citrus, Smooth Berry, Sweet Florals, Berry, Floral	Flower
Melon Pounder #3	https://www.explorebotanist.com/strain/melon-pounder-3/	The Botanist	Cannarado Genetics created this unique hybrid, fusing Cocomero Gelatti (a Watermelon Kush x Gelatti hybrid) and London Pound Cake, which has a strong Gelato and OG Kush influence. Our phenotype leans more LPC, but the melon still comes through and can be seen in the plant・・s ocimene content.This Indica-dominant hybrid potentially delivers a fairly relaxing overall experience, but has just enough…	Melon (Ocimene)	Flower
Violet Fog	https://www.explorebotanist.com/strain/violet-fog/	The Botanist	A very special collaboration between Cannarado Genetics and Compound Genetics, Violet Fog has become a house favorite for its gorgeous purple appearance, dense flowers, and enticing floralｭ earth aroma.As its name suggests, Violet Fog tends to be a dreamy, smooth, and relaxing experience. While it is nicely potent, it has a delicate nature and tends to fit into situations more than dominate them.…	Floral, Earth	Flower
Chem Chillz #17	https://www.explorebotanist.com/strain/chem-chillz-17/	The Botanist	A cousin to our Big Chillz line, Capulator・・s Chem Chillz swaps OG Kush for GMO and brings its signature acrid garlic-onion funk. The Cookies side of things comes through, but the structure is bigger and frostier overall. Almost silvery with hints of purple, this is a beautiful plant to look at and produces quite dense flowers. Selected mainly for its GMO qualities, the aroma is appropriately sh…	Acrid, Garlic-onion, Funky, Gassy, Sweet, Earthy	Flower
Bloom Ztrawberriez #12	https://www.explorebotanist.com/strain/bloom-ztrawberriez-12/	The Botanist	From Bloom Seed Co., this candy-sweet fruit explosion blends Orange Zkittles and Strawberry Guava and tastes every bit as delicious as it sounds. Elements of citrus, smooth floral berry, and the Zkittles・・ signature sweetness make this a true palate-pleaser for those who chase flavor.Our #12 phenotype shows off more of the Strawberry side of its lineage, with a softer, more floral scent than the…	Citrus, Floral, Berry, Sweet (Linalool)	Flower
Big Chillz #7	https://www.explorebotanist.com/strain/big-chillz-7/	The Botanist	From Capulator (creator of Miracle Alien Cookies) comes Big Chillz, a MAC-influenced hybrid with a strong base of OG and a sprinkle of landrace Indica thrown into the mix. Big Chillz creates some seriously large and dense flowers that show off hints of purple and a whole lot of frost.Selected from seed, our #7 pheno is most similar to the #2 in terpene profile and appearance, showing a good amoun…	N/A	Flower
Bloom Ztrawberriez #2	https://www.explorebotanist.com/strain/bloom-ztrawberriez-2/	The Botanist	From Bloom Seed Co., this candy-sweet fruit explosion blends Orange Zkittles and Strawberry Guava and tastes every bit as delicious as it sounds. Elements of citrus, smooth floral berry, and the Zkittles・・ signature sweetness make this a true palate-pleaser for those who chase flavor.Our #2 phenotype takes more after the Agent Orange side of the lineage, with a stronger hit of citrus and a narro…	Citrus, Floral, Sweet, Berry	Flower
Dutch Treat x Cherry Pie	https://www.explorebotanist.com/strain/dutch-treat-x-cherry-pie-2/	The Botanist	Dutch Treat is an old Pacific Northwest classic, likely containing Northern Lights and Haze lineage. The Haze part of that equation is evident here, with its tangy, Haze-dominant terpinolene-rich scent recalling the best of classic Dutch flavor profiles.White its aroma seems like it will be a classic Sativa, the influence of the Cherry Pie helps to calm down the effect and boost the color in the …	Tangy (Terpinolene)	Flower
Big Chillz #4	https://www.explorebotanist.com/strain/big-chillz-4/	The Botanist	From Capulator (creator of Miracle Alien Cookies) comes Big Chillz, a MAC-influenced hybrid with a strong base of OG and a sprinkle of landrace Indica thrown into the mix. Big Chillz creates some seriously large and dense flowers that show off hints of purple and a whole lot of frost.Selected from seed, our #4 pheno is perhaps the most OG-dominant expression, with gassy limonene as its primary te…	Gassy (Limonene), Sharp (Pinene)	Flower
Big Chillz #2	https://www.explorebotanist.com/strain/big-chillz-2/	The Botanist	From Capulator (creator of Miracle Alien Cookies) comes Big Chillz, a MAC-influenced hybrid with a strong base of OG and a sprinkle of landrace Indica thrown into the mix. Big Chillz creates some seriously large and dense flowers that show off hints of purple and a whole lot of frost.Selected from seed, our #2 pheno is a MAC and OG-dominant expression, carrying a higher dose of sweetness from the…	Sweet, Gas (Chem D), Rich (OG), Purple, Frost	Flower
Big Chillz #1	https://www.explorebotanist.com/strain/big-chillz-1/	The Botanist	From Capulator (creator of Miracle Alien Cookies) comes Big Chillz, a MAC-influenced hybrid with a strong base of OG and a sprinkle of landrace Indica thrown into the mix. Big Chillz creates some seriously large and dense flowers that show off hints of purple and a whole lot of frost.Our #1 pheno seems to lean a little more towards the Alien side of the lineage appearance and aroma-wise, with an …	Earthy, Peppery, Sweet, Floral	Flower
Orange Mojito	https://www.explorebotanist.com/strain/orange-mojito/	The Botanist	Orange Mojito is a shining star of flavor and aroma, featuring uncanny citrus notes accompanied and the rich, sweet, gassy terpenes from the Cookies side of the lineage.This plant has a flavor-forward and extremely appealing smell and structure, with flashes of purple and dense, frosty flowers. The effect may be moderately uplifting for most users, but not as energetic physically due to the heavi…	Citrus, Sweet, Gassy	Flower
Kaliburst #49	https://www.explorebotanist.com/strain/kaliburst-49/	The Botanist	Known as our ・・Port Wine pheno・・, this in-house bred and selected plant looks like a classic Sativa with its bright lime green coloration and dark peach stigmas, but there・・s more here than meets the eye.Notes of fresh tangerine, kush, and a little cheese blend wonderfully together, delivering a unique and lasting flavor. Despite one side of its lineage being about as Sativa as it gets, the ef…	Tangerine, Kush, Cheese	Flower
Londyn Blue #30	https://www.explorebotanist.com/strain/londyn-blue/	The Botanist	Bringing a whole lot of fruit to the party, our Londyn Blue #30 (known as the Concord pheno) most resembles the Sour Blueberry #11, carrying a rich blueberry scent backed with notes of incense and grape from the Purple Haze-rich Londyn Lei parent.This unique combo delivers a hybrid that recalls old-school Blueberry and Purple genetics that aren・・t often seen these days.This plant may deliver a s…	Blueberry, Incense, Grape	Flower
D-Ghost Legend #67	https://www.explorebotanist.com/strain/d-ghost-legend-67/	The Botanist	Chem and Kush-lovers rejoice ・・ our D-Ghost Legend #67 checks all the boxes for a hybrid of these two legendary genetic lines but has some unique qualities entirely of its own. This pheno resembles Chem D most strongly but has a darker appearance overall, with pointed bracts and that signature Chem funk when it・・s broken apart.The Chem and Kush-led flavor of this one is complemented by a clear …	Citrus (Pinene), Nutmeg, Chem, Kush	Flower
Scarlet Nova #33	https://www.explorebotanist.com/strain/scarlet-nova-33/	The Botanist	Scarlet Nova #33 is known as our ・・pizza pheno・・ because of its very uncanny and prominent herbal quality with notes ofbasil, rosemary, tomato sweetness, and a kiss of Haze. The bright green flowers with deep red stigmas look much like the Scarlet Fire side of the lineage with a little more density.With its heavy myrcene content and significant pinene, this strain may deliver a clear-headed rel…	Herbal, Basil, Rosemary, Tomato sweetness, Haze, Myrcene, Pinene	Flower
Londyn Blue #62	https://www.explorebotanist.com/strain/londyn-blue-62/	The Botanist	Our Londyn Blue #62 is known as our ・・Citrus Cooler・・ pheno and was chosen because it was so different from the #30, expressing more of the Haze side of its lineage. Its mostly-green flowers with purple hues contain a bevy of fruity aromas that verge between tropical and traditional berry sweetness with a piney sharpness.Compared to the #30, this one may be much more uplifting and better for da…	Citrus, Tropical, Berry (Beta-caryophyllene), Sweet, Piney	Flower
Blueberry Kush	https://www.explorebotanist.com/strain/blueberry-kush/	The Botanist	Blueberry is a special and beloved genetic line from legendary breeder DJ Short known for its supremely smooth and fruity fragrance and flavor with a balanced yet relaxing effect to match. DNA Genetics took this base and added some gas thanks to the classic OG Kush, which boosted the potency and frostiness.The result, our hand-selected expression, takes most after the Blueberry side of the lineag…	Fruity, Smooth, Relaxing, Euphoric, Sleepy	Flower
Dosi Pop	https://www.explorebotanist.com/strain/dosi-pop-2/	The Botanist	A Seed Junky creation, Dosi Pop gives the already-great Do-si-dos an added boost of gassy OG influence thanks to the all-time classic, Triangle Kush. The pagoda-shaped flowers are incredibly dense and purple, taking more after the Dosi in appearance than the TK. This one offers a near-perfect blend of OG and Cookies type aromas, a wonderful choice for gas-seekers.One of our heavier varietals, Dos…	Gassy, OG, Cookies, Relaxing (Linalool)	Flower
Bonkers	https://www.explorebotanist.com/strain/bonkers/	The Botanist	One of our fan favorites, Bonkers is a complex and citrusy fusion of Lemon Tree and Cookies & Cream. Its light green flowers have a distinct triangular shape and project a bold, yet smooth citrus-forward flavor and aroma, similar to an orange cream soda.Its effects are potentially quite balanced, if a little more on the uplifting side and may suitable for nearly any time of day, making it a versa…	Citrus, Sweet	Flower
Cashmere Kitty	https://www.explorebotanist.com/strain/cashmere-kitty/	The Botanist	A unique offering, Cashmere Kitty is a high-CBD variety with a tangy, tropical aroma thanks to its high terpinolene content.This is a wonderful daytime choice for fans of traditional Sativa varietals such as Jack Herer, but with a smooth, CBD-rich profile. Most users report a gentle but consistent uplift that may be wonderful for daytime productivity.	Tangy (Terpinolene), Tropical (Terpinolene)	Flower
Chem 4 OG	https://www.explorebotanist.com/strain/chem-4-og/	The Botanist	If gas is your thing, our Chem 4 OG will fill your tank with a sharp, fuel-kissed, basement funk and a potentially powerful package of Indica-dominant effects.Experience the true power of two of cannabis・・ most known and loved varieties: Chemdog and OG Kush, together at last. We recommend this one as a mostly evening choice, though some users may be able to power through its heavy effects during…	Fuel, Basement Funk, Indica, Evening Choice	Flower
Cookies & Cream	https://www.explorebotanist.com/strain/cookies-cream/	The Botanist	Exotic Genetix created this award-winning strain using the ever-popular GSC as its base. To add heft, gas, and even more frost (if possible), a selected Starfighter F2 male was used. The complex blend of sweet vanilla and rich, earthy gas is what makes Cookies and Cream・・s aroma and flavor so special.Our chosen plant shows some of both parents and may deliver a mentally uplifting and creative ex…	Sweet (Vanilla), Earthy, Gas	Flower
Durban 95	https://www.explorebotanist.com/strain/durban-95/	The Botanist	An in-house hybrid, the Durban 95 is a great example of Sativa-Indica fusion, melding the tangy, sweet electric Sativa potency of Durban Poison with the earthy, gassy, Kunduz 9A95.The complex aroma of Durban 95 shows both sides of its lineage clearly and this carries through into the potential effects as well ・・ this is truly a balanced and versatile hybrid that may be suitable for almost any ti…	Tangy, Sweet, Earthy, Gassy	Flower
Florida Kush	https://www.explorebotanist.com/strain/florida-kush/	The Botanist	A Jungle Boys creation, Florida Kush features its namesake, what many consider the original OG Kush from Florida, Triangle Kush.This sharp, earthy base is sweetened up a bit thanks to LA Kush Cake, resulting in a balanced profile, which may uplift mentally while providing a strong foundation of physical relaxation ・・ this is a great choice for winding down the evening.	Earthy, Sweet	Flower
Garlic Triangle Wookies	https://www.explorebotanist.com/strain/garlic-triangle-wookies/	The Botanist	One of the most popular clone-only plants of the last few years, GMO (Garlic Mushroom Onion) Cookies has a very unique acrid, culinary funk and world-class potency. To add heft and (possibly) even more potency and gassy flavors, we utilized our in house Triangle Wookies as a running mate.If gassy, high-potency cannabis is what you seek, this one won・・t leave you wanting. For most users, this is …	Acrid, Culinary, Funky, Gassy	Flower
Gorilla Butter	https://www.explorebotanist.com/strain/gorilla-butter/	The Botanist	A little sweet, a little savory, and maybe a little weird, Gorilla Butter has elements of creamy sweetness, syrup, and flowers all smashed together in a frosty, dense package loaded with beautiful purple accents.This is an Indica-dominant type through and through and may be best reserved for evening relaxation when a heavy body effect or sleep is desired.	Sweet, Savory, Floral	Flower
Jungle Pie	https://www.explorebotanist.com/strain/jungle-pie/	The Botanist	As its name suggests, Jungle Pie is a hybrid made famous by the Jungle Boys and combines Wedding Cake, Grape Pie, and a little WiFi OG sprinkled in for good measure.The result is a creamy-yet-gassy aroma with notes of cereal milk and dense, frosty flowers. Its heavy beta-caryophyllene profile means this may generally be saved for evening use, but it does also tend to have a balanced mental effect…	Creamy, Gassy, Cereal Milk (Beta-caryophyllene)	Flower
Giscotti	https://www.explorebotanist.com/strain/giscotti/	The Botanist	Elev8 Seeds brings us this gorgeous hybrid of the uber-popular Gelato #33 (aka ・・Larry Bird・・) and Biscotti, both of which have strong Cookies influence as well as a sprinkle of Sunset Sherbet and OG in the mix. One of the most beautiful plants in the garden, its mottled velvety purple and green-colored flowers glisten with large-headed trichomes.Our selected pheno is Gelato-dominant and carrie…	Gassy, Creamy, Citrus	Flower
Huckleberry Runtz	https://www.explorebotanist.com/strain/huckleberry-runtz/	The Botanist	Released by Elev8 Seeds as ・・Notorious PHC・・, this plant has a velvety violet and soft green appearance with a coating of low-lying trichomes on every surface. The Platinum Huckleberry Cookies side of the lineage contributed its signature frost while the Runtz delivered its signature pineapple-citrus candy gas profile in our chosen phenotype.Thanks in part to its pinene content, Huckleberry Run…	Citrus (Pinene), Pineapple, Gas, Uplifting, Relaxation	Flower
Johnny Apple Seed	https://www.explorebotanist.com/strain/johnny-apple-seed/	The Botanist	From Elev8 Seeds comes this super-unique hybrid that produces an uncanny apple aroma and flavor unlike anything we have ever seen. A mix of fresh apple and creamy spiced cider with a background of gas makes this a true feast for the palate.Our selected phenotype may lean towards the uplifting side effect-wise, with a strong presence of ocimene and alpha-pinene. Many users may find it a versatile …	Apple, Creamy spiced cider, Gas (Ocimene), Uplifting (Alpha-pinene)	Flower
Maui Kush • CBD Flower Indoor	https://uweed.ch/en/cbd-products/green-passion-maui-kush-cbd-flower-indoor/	Floralpes	Discover the CBD Pineapple Express Greenhouse flowers from Floralpes brand, a premium CBD hemp variety produced in Switzerland without any pesticides or chemical fertilizers. You will enjoy the delicious notes of this CBD hemp, giving off a unique taste of gasoline, lemon and skunk. The famous taste of the Pineapple Express is found in the mouth which allows you to enjoy with pleasure its energiz…	Gasoline, Lemon, Skunk, Diesel, Spicy	Flower
Amnesia • CBD Flower Indoor	https://uweed.ch/en/cbd-products/green-passion-amnesia-cbd-flower-indoor/	Green Passion	Come discover the Purple Passion flower, exclusively available at Green Passion. This flower is characterized by its resinous bulbs and offers a powerful purple bloom with large buds. In addition to its striking appearance, it has a fruity taste reminiscent of wild berries, creating a unique sensory experience. The strain is produced through organic farming in the canton of Aargau, Switzerland, a…	Fruity, Sweet	Flower
Blueberry Muffin • CBD Flower Indoor	https://uweed.ch/en/cbd-products/herba-di-berna-blueberry-muffin-cbd-flower-indoor/	Green Passion	Green Passion has created a new CBD flower called Maui Kush, which is grown indoors. This flower is the result of a cross between two of their most popular strains, “Maui Wowy” and CBD flower “Passion Kush”, both of which are also available on our online shop. Maui Kush combines the best features of these two best-sellers and is characterized by dense, resinous CBD buds that emit intense aromas.	N/A	Flower
Blueberry Muffin Minibuds • Small CBD Buds Indoor	https://uweed.ch/en/cbd-products/herba-di-berna-blueberry-muffin-minibuds-small-cbd-buds-indoor/	Green Passion	Amnesia is a classic flower from our selection, renowned for its origin dating back to the 90s, when it was created in America by crossing Thai, Jamaican, Hawaiian, and Afghan landraces. Since its introduction to Amsterdam, this strain has become one of the most popular and common ones. The piercing lemon aromas it emits offer a pleasant, fresh, and slightly sparkling experience.	Lemon	Flower
Blueberry Muffin Handtrim • CBD Trim Indoor	https://uweed.ch/en/cbd-products/herba-di-berna-blueberry-muffin-handtrim-cbd-trim-indoor/	Herba di Berna	Blueberry Muffin is a predominantly indica hybrid strain that has become very popular in the world of CBD. It is the result of a cross between “Blueberry” and “Purple Panty Dropper”. The flowers have a uniform and compact structure, with a slight purple hue and dark color. The CBD content is remarkably high, reaching nearly 16%, which makes it particularly attractive to cannabidiol enthusiasts. T…	Sweet, Blueberry	Flower
Lemon Haze • CBD Flower Indoor	https://uweed.ch/en/cbd-products/herba-di-berna-lemon-haze-cbd-flower-indoor/	Herba di Berna	Derived from the “Bluberry Muffin” variety from Herba di Berna, Blueberry Muffin Mini-Buds CBD flowers, grown indoors, are small flowers that contain as many cannabinoids and terpenes as larger CBD flowers. Enjoy the delicate aromas of a freshly baked blueberry pie !	Blueberry, Sweet	Flower
Lemon Haze Minibuds • Small CBD Buds Indoor	https://uweed.ch/en/cbd-products/herba-di-berna-lemon-haze-minibuds-small-cbd-buds-indoor/	Herba di Berna	Trim, which comes from the resin-rich floral parts, is a product suitable for consumption and for making food and cosmetic products. It is obtained during the drying and sifting of the flowers, where small pieces that pass through the sifts are collected and packaged. It is an economical alternative to whole flowers. The Blueberry Muffin hybrid variety is indica-dominant and has a uniform and com…	Blueberries, Sweet Muffins	Flower
Lemon Muffin • CBD Flower Indoor	https://uweed.ch/en/cbd-products/herba-di-berna-lemon-muffin-cbd-flower-indoor/	Herba di Berna	A must-try favorite ! The Lemon Haze flower is a cross between “Lemon Skunk” and “Amnesia Haze” with a uniform and compact flower structure. Grown indoors, it has a dark color and offers a delicious taste with a high concentration of CBD. Its aroma is reminiscent of southern fruits and pines, with a sweet and lemony taste and a slight acidity. The dominant flavor is citrus, hence its name Lemon H…	Citrus, Sweet, Woody, Lemony	Flower
Lemon Skittles • CBD Flower Indoor	https://uweed.ch/en/cbd-products/pure-lemon-skittles-cbd-flower-indoor/	Herba di Berna	Derived from the Lemon Haze strain of Herba di Berna, Lemon Haze Mini-Buds CBD flowers, grown indoors, are small flowers that contain as many cannabinoids and terpenes as larger CBD flowers. Rediscover the intense lemon aromas with some woody notes that will remind you of the southern sun !	Lemon (No specific terpene mentioned), Woody	Flower
Gorilla Glue • CBD Flower Indoor	https://uweed.ch/en/cbd-products/floralpes-gorilla-glue-cbd-flower-indoor/	Herba di Berna	If you’re a fan of lemony flavors, the new hybrid strain Lemon Muffin might be right up your alley! It’s a cross between “Blueberry Muffin” and “Lemon Haze” from Herba di Berna, with a uniform and compact flower structure. Cultivated indoors, these flowers have a slightly purple hue, with a unique taste and a solid CBD content of nearly 14%. The terpene profile of this strain brings to mind the a…	Blueberries, Citrus, Sweet	Flower
Chocolate Milk • CBD Flower Outdoor	https://uweed.ch/en/cbd-products/slow-weed-chocolate-milk-cbd-flower-outdoor/	Pure	Lemon Skittles or Zkittle is a dominant indica hybrid cannabis strain, resulting from a cross between “Las Vegas Lemon Skunk” and the famous “Zkittlez” strain that resembles everyone’s favorite sour candies. Produced by Pure Production, a 100% Swiss internationally renowned brand, this flower is composed of 13% CBD and less than 1% THC. The “Lemon Zkittle” flower is known for its relaxing effects…	Citrus (Limonene), Lemon, Mint	Flower
Candy Kush • CBD Flower Greenhouse	https://uweed.ch/en/cbd-products/slow-weed-candy-kush-cbd-flower-greenhouse/	Floralpes	This variety of CBD flower from Floralpes, with dominant Indica strain, Gorilla Glue, is highly appreciated for its gentle, relaxing effects and delicious flavor. It is grown indoors in the rural regions of Zurich, where the conditions for growth and flowering are optimal, resulting in dense, resinous buds. The terpenes from its parent strains, notably “Chocolate Diesel”, offer intense fruity and…	Fruity, Floral, Diesel	Flower
Durban Poison • CBD Flower Greenhouse	https://uweed.ch/en/cbd-products/slow-weed-durban-poison-cbd-flower-greenhouse/	Floralpes	The CBD hybrid cannabis strain AK-47 is the result of crosses between Colombian, Mexican, Thai, and Afghani marijuana varieties, and consists of 65% Sativa and 35% Indica. This strain is grown in a sunny region of Switzerland, situated between lakes and mountains, in a greenhouse. Despite its evocative name, AK-47 provides a relaxing and soothing effect while offering a complex flavor. Its earthy…	Earthy, Spicy	Flower
Limoncello • CBD Flower Greenhouse	https://uweed.ch/en/cbd-products/slow-weed-limoncello-cbd-flower-greenhouse/	Slow Weed	This new strain named “Canna Queen” from Slow Weed shares similarities with the variety “Cookies Kush”, presenting flavours of nut and hazelnut. It is grown outdoors, has a moderate size and produces very large flowers. Slow Weed uses environmentally friendly growing methods to cultivate CBD cannabis in Switzerland. Permaculture is used by following the lunar calendar to ensure a balanced ecosyst…	N/A	Flower
Candy Kush Minibuds • Small CBD Buds Greenhouse	https://uweed.ch/en/cbd-products/slow-weed-candy-kush-minibuds-small-cbd-buds-greenhouse/	Slow Weed	This new strain named “Chocolate Milk” from Slow Weed is a cross between the famous varieties “Fragolina” and “Harlequin”. It offers aromas of milk chocolate for the most greedy! Slow Weed uses environmentally friendly cultivation methods to grow CBD cannabis in Switzerland. Permaculture is used by following the lunar calendar to ensure a balanced ecosystem between the hemp plants, herbs, flowers…	Chocolate, Milk Chocolate	Flower
Limoncello Minibuds • Small CBD Buds Greenhouse	https://uweed.ch/en/cbd-products/slow-weed-limoncello-minibuds-small-cbd-buds-greenhouse/	Slow Weed	This new variety named “Passion Fruit” of Slow Weed carries well its name! This hardy plant is one of the first to be harvested and produces very clear, resin-rich flowers with a balsamic aroma of tropical fruits, despite a very short flowering period. Slow Weed uses environmentally friendly growing methods to cultivate CBD cannabis in Switzerland. Permaculture is used by following the lunar cale…	Tropical Fruits, Balsamic	Flower
Fragolina • CBD Flower Indoor	https://uweed.ch/en/cbd-products/slow-weed-fragolina-cbd-flower-indoor/	Slow Weed	This new variety from Slow Weed was named after the famous strain that inspired the 2008 movie “Pineapple Express” with James Franco, because of its pineapple-like aroma. It is part of a new generation of experimental genetics that paves the way for crosses to create varieties with increasingly interesting terpene profiles for the market. Slow Weed uses environmentally friendly growing methods to…	Pineapple	Flower
Orange Bud Minibuds • Small CBD Buds Indoor	https://uweed.ch/en/cbd-products/genuine-swiss-orange-bud-minibuds-small-cbd-buds-indoor/	Slow Weed	Here is the new variety “Passion Fruit” of Slow Weed in version small buds! This hardy plant is one of the first to be harvested and produces very clear flowers, rich in resin and giving off a balsamic aroma of tropical fruits, despite a very short flowering period. Slow Weed uses environmentally friendly growing methods to cultivate CBD cannabis in Switzerland. Permaculture is used by following …	Balsamic, Tropical Fruits	Flower
Super Easy Haze Pre-Rolls • CBD Joints Indoor	https://uweed.ch/en/cbd-products/genuine-swiss-super-easy-haze-pre-rolls-cbd-joints-indoor/	Slow Weed	The new variety “Candy Kush” of Slow Weed is characterized by its dense and rocky buds as well as a very soft aroma. It offers a light and pleasant smoke which is considered among the best. It is an ideal option for people looking for a different experience. Slow Weed uses environmentally friendly growing methods to cultivate CBD cannabis in Switzerland. Permaculture is used by following the luna…	N/A	Pre Roll
Crazy Harlequin Pre-Rolls • CBD Joints Indoor	https://uweed.ch/en/cbd-products/genuine-swiss-crazy-harlequin-pre-rolls-cbd-joints-indoor/	Slow Weed	The new variety “Durban Poison” of Slow Weed is characterized by its very wide and dense buds which give off a distinctive aroma, described as “spicy” of sage and pine. It is the fruit of a new genetics in culture under greenhouse. Its smoke is fat and this variety is intended for the connoisseurs. Slow Weed uses environmentally friendly growing methods to cultivate CBD cannabis in Switzerland. P…	Spicy, Sage, Pine	Pre Roll
Orange Bud Pre-Rolls • CBD Joints Indoor	https://uweed.ch/en/cbd-products/genuine-swiss-orange-bud-pre-rolls-cbd-joints-indoor/	Slow Weed	The flowers of this new variety “Limoncello” of Slow Weed, are of average size and give off a powerful and unique aroma of lemon, which reminds the popular variety “Super Lemon Haze”. Like the famous Haze and other Sativa varieties, this medium-sized plant has a longer flowering period and is harvested only at the end of October. Slow Weed uses environmentally friendly growing methods to cultivat…	Lemon	Pre Roll
Swiss Red Bud Pre-Rolls • CBD Joints Indoor	https://uweed.ch/en/cbd-products/genuine-swiss-swiss-red-bud-pre-rolls-cbd-joints-indoor/	Slow Weed	Discover the new variety “Skittlez” of Slow Weed which reminds the famous colored candies! This phenotype of the classic variety Cannatonic was chosen for crossings to preserve its best characteristics, in particular very clear flowers. The aromas of the flowers remind the fruit of litchi.Slow Weed uses environmentally friendly growing methods to cultivate CBD cannabis in Switzerland. Permacultur…	Litchi	Pre Roll
Blue Berry Bud Pre-Rolls • CBD Joints Indoor	https://uweed.ch/en/cbd-products/genuine-swiss-blue-berry-bud-pre-rolls-cbd-joints-indoor/	Slow Weed	The new variety “Blueberry” of Slow Weed in version small buds! Cultivated under greenhouse, this plant is resistant and produces medium compact buds. What distinguishes it, it is its aroma of blueberry flowers and berries with balsamic notes also perceptible in the smoke. Slow Weed uses environmentally friendly growing methods to cultivate CBD cannabis in Switzerland. Permaculture is used by fol…	Blueberry, Balsamic	Pre Roll
Velvet Passion • CBD Flower Indoor	https://uweed.ch/en/cbd-products/green-passion-velvet-passion-cbd-flower-indoor/	Slow Weed	Here is the new variety “Candy Kush” of Slow Weed in small buds version! It is characterized by its dense and rocky buds as well as a very soft aroma. It offers a light and pleasant smoke which is considered among the best. It is an ideal option for people looking for a different experience. Slow Weed uses environmentally friendly growing methods to cultivate CBD cannabis in Switzerland. Permacul…	N/A	Flower
Cherry Cosmo • CBD Flower Indoor	https://uweed.ch/en/cbd-products/swiss-botanic-cherry-cosmo-cbd-flower-indoor/	Slow Weed	The flowers of this new variety “Limoncello” of Slow Weed, are in version small buds and give off a powerful and unique aroma of lemon, which reminds the popular variety “Super Lemon Haze”. Like the famous Haze and other Sativa varieties, this medium-sized plant has a longer flowering period and is harvested only at the end of October. Slow Weed uses environmentally friendly growing methods to cu…	Lemon	Flower
Nano Nuggs Special Limited Edition • Small CBD Buds Indoor	https://uweed.ch/en/cbd-products/swiss-botanic-nano-nuggs-special-limited-edition-small-cbd-buds-indoor/	Slow Weed	The “Fragolina” strain was a star in Ticino in the 2000s, having won the CannaSwissCup competition. Slow Weed’s CBD version is similar to the original with compact, fragrant buds emitting an intense strawberry and berry smell thanks to its reddish pistils.Slow Weed uses environmentally friendly growing methods to cultivate CBD cannabis in Switzerland. Permaculture is used by following the lunar c…	Strawberry, Berry	Flower
White Widow • CBD Flower Indoor	https://uweed.ch/en/cbd-products/starbuds-white-widow-cbd-flower-indoor/	Genuine Swiss	Orange Bud Minibuds, the new variety from Genuine Swiss in small buds version, presents noble-looking flowers with a distinct orange note. Upon ignition, its aromas will remind you of the classic Orange Bud created in the 80s. It is also known for its excellent consistency and abundant resin. Genuine Swiss advocates superior indoor quality and balanced taste to offer its consumers an optimal arom…	Orange, N/A	Flower
La Bomba Pre-Rolls • CBD Joints Indoor	https://uweed.ch/en/cbd-products/monjoint-la-bomba-pre-rolls-cbd-joints-indoor/	Genuine Swiss	Discover the Super Easy Haze pre-rolled joint from Genuine Swiss, a simple, fast, and effective way to experience all the benefits of CBD! Super Easy Haze is a compact and resinous variety with a distinct greenish tint in its flowers and a typical Haze aroma. It is made with ultra-thin and organic paper from a paper mill located at the foot of the Pyrenees. There, fresh and pure mountain water is…	N/A	Pre Roll
Rainbow Belt 3.0 • CBD Flower Indoor	https://uweed.ch/en/cbd-products/paradise-weeds-paradise-trim-2-0-cbd-trim-greenhouse-2/	Genuine Swiss	Discover Genuine Swiss’s Super Easy Haze pre-rolled joint, which is simple, quick, and effective for experiencing all the benefits of CBD! Super Easy Haze is a compact and resinous variety, with a distinct greenish tint in its flowers and a typical Haze aroma. It is made with ultra-thin and organic paper from a paper mill located at the foot of the Pyrenees. There, fresh and pure mountain water i…	N/A	Joint
Chill Bud • CBD Flower Outdoor	https://uweed.ch/en/cbd-products/b-chill-chill-bud-cbd-flower-outdoor/	Genuine Swiss	Discover the Pre-Rolls Crazy Harlequin joint from Genuine Swiss, simple, fast and effective to feel all the benefits of CBD! The Crazy Harlequin variety lives up to its name! This young plant stands out for its strength and noble appearance, with a distinctive orange hue in its flowers. When lit, it gives off intense fruity aromas, while its compact consistency and beautiful resinous flowers make…	Fruity	Joint
Strawberry • CBD Flower Indoor	https://uweed.ch/en/cbd-products/herba-di-berna-strawberry-cbd-flower-indoor/	Genuine Swiss	Discover the Pre-Rolls Swiss Red Bud joint from Genuine Swiss, simple, fast and effective to feel all the benefits of CBD! Upon lighting, a bouquet of fruity aromas spreads, with a delicious scent of Swiss strawberries. It is made with ultra-fine, organic paper from a paper mill located at the foot of the Pyrenees. There, fresh, pure mountain water is used to produce the finest sheets. Since the …	Fruity, Strawberry	Joint
Floki 2.0 • CBD Flower Outdoor	https://uweed.ch/en/cbd-products/b-chill-floki-2-0-cbd-flower-outdoor/	Genuine Swiss	Discover the Pre-Rolls Blue Berry Bud from Genuine Swiss, simple, fast and effective to feel all the benefits of CBD! As soon as you light it, a bouquet of fresh blueberry aromas spreads, a real delight ! It is made with ultra-fine organic paper from a paper mill located at the foot of the Pyrenees. There, fresh, pure mountain water is used to produce the finest sheets. Since the 19th century, th…	Blueberry	Joint
White Russian • CBD Flower Outdoor	https://uweed.ch/en/cbd-products/slow-weed-white-russian-cbd-flower-outdoor/	Green Passion	Green Passion’s new Purple Punch CBD flower is a newly developed variety grown indoors at one of their facilities in Switzerland. The flowers have a light purple hue and are prized for their skunk-like aroma, combining fruity notes with earthy, pungent overtones for a unique taste experience.	Skunk, Fruity, Earthy, Pungent	Flower
White Russian Minibuds • Small CBD Buds Outdoor	https://uweed.ch/en/cbd-products/slow-weed-white-russian-minibuds-small-cbd-buds-outdoor/	Green Passion	Green Passion’s new indoor CBD flower ‘Velvet Passion’ draws its inspiration from the renowned Skunk genetics, giving it a strong aroma. In terms of flavour, this strain has a mix of sweet and sour notes that leave a pleasant mouthfeel, and its appearance is no exception. Velvet Passion’s flowers are covered in a dense, glossy resin, giving a velvety feel, hence the evocative name.	Sweet, Sour, Strong	Flower
OG Kush • CBD Flower Greenhouse	https://uweed.ch/en/cbd-products/starbuds-og-kush-cbd-flower-greenhouse/	First Class CBD	Discover First Class CBD’s Blueberry One pre-rolled joint, a first-class CBD experience! For CBD enthusiasts looking for convenience, these simple, meticulously crafted tapered joints are the perfect solution. Open, light and enjoy! Organically grown outdoors in Switzerland, this high-quality CBD is a perfect substitute for tobacco.	N/A	Pre Roll
Orangello • CBD Flower Outdoor	https://uweed.ch/en/cbd-products/herba-di-berna-orangello-cbd-flower-outdoor/	First Class CBD	Discover First Class CBD’s Lemon One pre-rolled joint, a first-class CBD experience! For CBD enthusiasts looking for convenience, these simple, meticulously crafted tapered joints are the perfect solution. Open, light and enjoy! Organically grown outdoors in Switzerland, this high-quality CBD is a perfect substitute for tobacco.	N/A	Pre Roll
Afghan Kush • CBD Flower Indoor	https://uweed.ch/en/cbd-products/herba-di-berna-afghan-kush-cbd-flower-indoor/	Swiss Botanic	The Cherry Cosmo CBD grown by Swiss Botanic is one of the finest qualities of indoor cannabis that can be found in Switzerland. Its THC content is less than 1% and its CBD level is around 18 to 27%. This legal cannabidiol strain is indica-dominant and boasts the Most Wanted Label accolade.Cherry Cosmo CBD is a plant that gets its name from the cosmic quality of its buds and leaves. During the las…	Sweet Red Fruits, Sweet	Flower
Babushka Kush Pre-Rolls • CBD Joints Indoor	https://uweed.ch/en/cbd-products/marry-jane-babushka-kush-pre-rolls-cbd-joints-indoor/	Swiss Botanic	Nano Nuggs Special Limited Edition is a hybrid strain created from sativa and indica cannabis, with the indica dominating. This property gives them a relaxing and stress-reducing effect. It is therefore best to enjoy your little buds from Swiss Botanic’s Special Limited Edition in the evening. So you can also benefit from the other benefits of CBD: anti-inflammatory, analgesic and sleep-inducing.…	Fruity, Sweet, Very Pronounced	Pre Roll
Blue Berry Minibuds • Small CBD Buds Indoor	https://uweed.ch/en/cbd-products/genuine-swiss-blue-berry-minibuds-small-cbd-buds-indoor/	Starbuds	Starbuds’ White Widow Indoor CBD Buds are the perfect way to enjoy the benefits of CBD without having to worry about the weather or your environment. The cannabis plants are grown indoors, which means that you can enjoy them anytime, anywhere. The White Widow strain is known for its potent effects, and our indoor CBD buds are no exception. With a high concentration of CBD and a low THC content, t…	N/A	Flower
Swiss Cheese • CBD Flower Outdoor	https://uweed.ch/en/cbd-products/swiss-botanic-swiss-cheese-cbd-flower-outdoor/	Monjoint	La Bomba from Mon Joint bag consists of 2 pre-rolled joints, 100% CBD flowers. La Bomba comes from a Calanda Kush plant, which produces beautiful compact resinous buds at full maturity, releasing an exquisite fragrance! This sativa-dominant strain gives a very pleasant, subtly fruity taste with every inhalation. It will give you a real pleasure and you will find the ritual, the smell and the arom…	Fruity, Exquisite fragrance, Pleasant aroma	Pre Roll
Wild Buzz • CBD Flower Greenhouse	https://uweed.ch/en/cbd-products/pure-wild-buzz-cbd-flower-greenhouse/	Swiss Botanic	CBD Rainbow Belt 3.0 originated in America before spreading throughout Europe. Its name comes from the purplish blue color of its buds and leaves. Its taste is also reminiscent of blueberries.Its buds are voluminous and are covered with trichomes dotted with orange-colored pistils.Its aroma is fruity, tangy, and sweet with tropical nuances. Rainbow Belt 3.0 weed CBD spreads a musky note. Its flav…	Fruity, Tangy, Sweet, Tropical, Musky	Flower
Valhalla Sunset • CBD Flower Indoor	https://uweed.ch/en/cbd-products/paradise-weeds-valhalla-sunset-cbd-flower-indoor/	B-Chill	Discover the new Outdoor Chill Bud now in our online CBD shop ! If you’re looking for a good buy of Swiss CBD, you’ll find here a variety that offers great value for money ! She has been grown outdoors in the Valais Alps at an altitude of over 1000m; fed on glacier water and pure mountain air ! You’ll be able to recognize her by its tan, which gives it its green-brown colour ! Her light and cream…	N/A	Flower
Royal Candy • CBD Flower Indoor	https://uweed.ch/en/cbd-products/b-chill-royal-candy-cbd-flower-indoor/	Herba di Berna	The classic. Now finally available as an indoor product. The terpene profile is reminiscent of a forest full of berries. Strawberry, blueberry and the taste of freshly cut wood linger on the palate. The high-yielding variety Erbeerli Indoor convinces with an unmistakable taste, high CBD values and an unbeatable price-performance ratio.	Berry, Strawberry, Blueberry, Freshly cut wood	Flower
Zazaya • CBD Flower Indoor	https://uweed.ch/en/cbd-products/swiss-botanic-zazaya-cbd-flower-indoor/	B-Chill	The variety of legal cannabis (CBD) with the best price-quality ratio on the market is called « Floki 2.0 » and is offered by B-Chill! She’s an « old school » outdoor strain with airy flowers and a super chill price ! She offers a light and herbal aroma, very pleasant to smoke and she has a CBD content of 13% ! So enjoy yourself and taste this flower from our sunny Valais !	Herbal	Flower
Bandida • CBD Flower Outdoor	https://uweed.ch/en/cbd-products/swiss-botanic-bandida-cbd-flower-outdoor/	Slow Weed	This is the variety with the most CBD, due to the high production of resin that covers the flowers in white, hence the name: White Russian. In the pre-harvest period, most of the plants turn completely purple, giving off very fruity aromas. It is very pleasant on the palate.Of all the varieties, White Russian CBD is the strongest, with the resin acting as a protector against pests, mould and fung…	Fruity	Flower
The V1 • CBD Flower Greenhouse	https://uweed.ch/en/cbd-products/1807-bis-the-v1-cbd-flower-greenhouse/	Slow Weed	This is the variety with the most CBD, due to the high production of resin that covers the flowers in white, hence the name: White Russian. In the pre-harvest period, most of the plants turn completely purple, giving off very fruity aromas. It is very pleasant on the palate.Of all the varieties, White Russian CBD is the strongest, with the resin acting as a protector against pests, mould and fung…	Fruity	Flower
Glue Gelato • CBD Flower Indoor	https://uweed.ch/en/cbd-products/swiss-botanic-glue-gelato-cbd-flower-indoor/	Starbuds	With a 26% CBD and 0.9% THC content and a strong, fruity aroma, “OG Kush” from Starbuds is considered a legend by those who have tried it.Naturally cultivated in greenhouses in Switzerland by true Starbuds enthusiasts, OG Kush is of the highest quality and exudes exquisite aromas and an impressive scent that immediately fills the room when the bag is opened. OG Kush by Starbuds is worthy of joini…	Fruity, Exquisite aroma, Impressive scent	Flower
Tangerine Passion • CBD Flower Indoor	https://uweed.ch/en/cbd-products/green-passion-tangerine-passion-cbd-flower-indoor/	Herba di Berna	Orangello Outdoor The Orangello is an older CBD genetics that celebrates its revival this year: Again, the strain name says it all. The terpene profile is reminiscent of oranges and freshly cut hemp. The CBD hemp is cultivated on the slopes of the Belpberg and provided by our partner Aare Hemp. The flower structure is very compact and the flowers come out rather a bit bigger. Solid CBD values and…	Citrus, Earthy	Flower
Arancia Tonic • CBD Flower Greenhouse	https://uweed.ch/en/cbd-products/slow-weed-arancia-tonic-cbd-flower-greenhouse/	Herba di Berna	The sweet tart aroma and gentle citrus notes are typical of Afghan Kush. This strain by Herba di Berna is slightly Indica-dominant with compact bright flowers. Thanks to the gentle drying and the fermentation process adapted to the variety, they get a unique terpene profile that we really enjoyed. The lab test values are also exceptional: very high CBG content of almost 5% as well as solid CBD va…	Sweet, Citrus	Flower
The Orange 2 • CBD Flower Greenhouse	https://uweed.ch/en/cbd-products/1807-bis-the-orange-2-cbd-flower-greenhouse/	Marry Jane	Pre-rolled joints are always at hand! The best way to enjoy the finest 100% pure CBD.Babushka Kush is a fine orangellato strain. As you might expect, the name is very much based on the flavour – or vice versa. A powerful orange and lemon scent resonates in this fine CBD strain.Properties:Content: 1g 100% CBD flowers Growing method: 60% Sativa 40% Indica Flavour: powerful, orange, lemon Type: Indi…	Orange, Lemon	Flower
Power Plant • CBD Flower Indoor	https://uweed.ch/en/cbd-products/herba-di-berna-power-plant-cbd-flower-indoor/	Pure	Bred under the South African sun, the South African Weeds line offers unbeatable value for money. Our high quality African cannabis flowers come from our own production in Stellenbosch. Cultivated in a high-tech greenhouse, the plant is protected and at the same time benefits from the unbeatable climate of South Africa. The result is an all-round flavorful compact CBD flower with a broad terpene …	N/A	Flower
Indiana • CBD Flower Outdoor	https://uweed.ch/en/cbd-products/swiss-botanic-indiana-cbd-flower-outdoor/	Genuine Swiss	Genuine Swiss presents the new first class Swiss CBD mini flowers: Blue Berry Minibuds. Blue Berry Minibuds are carefully and meticulously hand-cut. All Genuine Swiss products are produced in Switzerland without pesticides or fungicides. Blue Berry Bud CBD hemp has a noble appearance and usually has a wonderful resinous tip to its flowers. Genuine Swiss Blue Berry Minibuds have a sweet, fruity ar…	Sweet, Fruity	Flower
Fragolina • CBD Flower Greenhouse	https://uweed.ch/en/cbd-products/slow-weed-fragolina-cbd-flower-greenhouse/	Swiss Botanic	Swiss Cheese, which is grown outdoors by our partner Swiss Botanic is cultivated with passion in organic quality.	N/A	Flower
Fragolina Minibuds • Small CBD Buds Greenhouse	https://uweed.ch/en/cbd-products/slow-weed-fragolina-minibuds-small-cbd-buds-greenhouse/	First Class CBD	Very tasty. Our CBD cannabis “Canna Sue Lemon” is from BioSuisse cultivation. It is an Indica/ Sativa strain with less than 1% THC and a lot of CBD. It has a smooth and sweet lemony taste.	Sweet, Lemony	Flower
La Monella • CBD Flower Indoor	https://uweed.ch/en/cbd-products/monjoint-la-monella-cbd-flower-indoor/	Pure	The young savages! Bred specifically for the maximum CBD experience, this strain delivers a smooth smoke like no other. The flowers unfold their full potential when smoked and, with their unmistakable taste, are a must-have for every smoker.The big premium buds for the CBD smoking sensation, suitable for both day and night. Lean back, relax and enjoy.The terpene-rich flowers come from our own pro…	N/A	Flower
Bubble Gum Popcorn • Small CBD Buds Indoor	https://uweed.ch/en/cbd-products/b-chill-bubble-gum-popcorn-small-cbd-buds-indoor/	Paradise Weeds	Valhalla Sunset is an excellent indoor strain produced by Paradise Weeds. From the Indica family, its flavours are strong and unique. From the very first inhale, all its power and citrus taste caresses your palate. The flowers have a beautiful light colour with orange and purple highlights. Valhalla Sunset is a real crowd pleaser. Thanks to its pollen and resinous flowers! Don’t hesitate to test …	Citrus	Flower
Cookies Kush Minibuds • Small CBD Buds Greenhouse	https://uweed.ch/en/cbd-products/slow-weed-cookies-kush-minibuds-small-cbd-buds-greenhouse/	B-Chill	Royal Candy Indoor by B-Chill is a premium Swiss CBD flower grown in the heart of our beautiful Valais! Thanks to its strong character, it has developed excellent terpenes and therefore a very fruity and sweet aroma. It has been treated with a lot of love and affection throughout its growth and flowering, allowing it to reach 22% CBD! Let yourself be conquered by the sweetness of this Swiss CBD f…	Fruity, Sweet	Flower
Swiss Minibuds • Small CBD Buds Indoor	https://uweed.ch/en/cbd-products/mr-weeder-swiss-minibuds-small-cbd-buds-indoor/	Swiss Botanic	Do you want to discover a variety of CBD with a fruity taste and pleasant to smoke? Let yourself be surprised by the Zazaya CBD. This indoor cannabidiol strain is signed Swiss Botanic. Indica-dominant CBD, it is available in an 11 gram sachet on our online legal cannabis shop. Here are the main features of the Zazaya.Effects of indoor CBD Zazaya CBD Zazaya would offer rather balanced sensations, …	Tangy, Exotic Fruits	Flower
Passion Haze Popcorn • Small CBD Buds Indoor	https://uweed.ch/en/cbd-products/green-passion-passion-haze-popcorn-small-cbd-buds-indoor/	Swiss Botanic	With La Bandida, Swiss Botanic offers you an attractive discount option. La Bandida legal cannabis is a low cost, quality product that will delight those who prefer quantity. Indeed, Swiss Botanic’s La Bandida is probably the most affordable CBD variant on the market and is agreeable to consumers. Its small buds (flowers) are dense and covered with a pleasantly light layer of pollen; they emit a …	Sweet	Flower
Nano Nuggs Afghan Kush • Small CBD Buds Indoor	https://uweed.ch/en/cbd-products/swiss-botanic-nano-nuggs-afghan-kush-small-cbd-buds-indoor/	1807 BIS	1807 Bis’ The V1 is one of the most popular CBD strains in use today. Its quality is reflected in its crystals. Consumers enjoy its mixture of sweet and fruity flavors with earthy undertones, but its higher and potent levels of CBD are what makes the V1 truly stand out. Consumers have repeatedly reported this strain to be very effective to relax, help against insomnia and even to help with pain r…	Sweet, Fruity, Earthy	Flower
Strawberry • CBD Flower Outdoor	https://uweed.ch/en/cbd-products/herba-di-berna-strawberry-cbd-flower-outdoor/	Swiss Botanic	Glue Gelato is a new CBD cannabis from Hybrid strain (75% Indica and 25% Sativa) that was developed by Swiss Botanic. After months of work, it eventually is making its way onto the market. Thanks to the expertise of Swiss Botanic’s botanist team and the daily care and love love they give to their plants, this new premium variety is special. It will not leave you indifferent. Several genetic cross…	Mango, Exotic fruits	Flower
Alpina Green • CBD Flower Outdoor	https://uweed.ch/en/cbd-products/green-passion-alpina-green-cbd-flower-outdoor/	Green Passion	Tangerine Passion is a well-known strain in the cannabis world. Its aroma includes spicy and citrusy notes, as well as sweet and fruity ones. However, this genetics is not only extremely popular for its wide repertoire of flavours, but also for its pleasant and slightly euphoric smoking experience. The Tangerine Passion Indoor from Green Passion is as promising as its place of origin as it belong…	Spicy, Citrus, Sweet, Fruity	Flower
La Mista • CBD Flower Indoor	https://uweed.ch/en/cbd-products/monjoint-la-mista-cbd-flower-indoor/	First Class CBD	CBD Cannabis “Lemon One” Sweetish, lemony taste, light TIKI flavour – if you know it, try it and if you don’t, try it anyway – highly recommended!	Lemony, Sweetish, TIKI	Flower
Amnesia • CBD Flower Indoor	https://uweed.ch/en/cbd-products/starbuds-amnesia-cbd-flower-indoor/	Slow Weed	It’s finally here! Our workhorse in the greenhouse version!Large, compact buds, unmistakable smell and taste of our beloved Arancia Tonic!Available in the normal version (large, hand-cleaned buds), or in the popcorn version, slightly smaller, machine-cleaned buds.Algae bag: Just as Slow Weed grows hemp naturally, they have also researched and designed eco-friendly packaging in line with their gre…	N/A	Flower
Arancia Tonic • CBD Flower Outdoor	https://uweed.ch/en/cbd-products/slow-weed-arancia-tonic-cbd-flower-outdoor/	1807 BIS	Infusing well-known CBD genetics into one strain, The Orange from 1807 Bis is a strain that was developed right here in Zurich! With a strong CBD concentration and beautifully condensed buds with bright orange trichomes, 1807 Bis’ The Orange strain is great for exploring the benefits of CBD. With its citrus flavor, it is still relatively new but already very popular due to its pleasant aroma and …	Citrus	Flower
Arancia Tonic Minibuds • Small CBD Buds Greenhouse	https://uweed.ch/en/cbd-products/slow-weed-arancia-tonic-minibuds-small-cbd-buds-greenhouse/	Herba di Berna	A new CBD genetic on the Swiss market has also convinced us: Power Plant. The intensely smelling sativa-dominant strain from Herba di Berna sets new standards with its unmistakable taste. It has a very mood-lifting effect. The compact, resinous and bright flowers are covered with fine light orange hairs and shiny trichomes. Thanks to the gentle drying and the coordinated fermentation process, swe…	Sweet, Balanced	Flower
Delicious Candy • CBD Flower Greenhouse	https://uweed.ch/en/cbd-products/swiss-botanic-delicious-candy-cbd-flower-greenhouse/	Swiss Botanic	The Bandida from Swiss Botanic has a new girlfriend and her name is “Indiana”.A wild flower with character and a fruity taste. A good peace-pipe at a low price with 40g of outdoor legal Cannabis with Indica dominance (75%).	N/A	Flower
Strawberry 2.0 • CBD Flower Indoor	https://uweed.ch/en/cbd-products/swiss-botanic-rainbow-belt-3-0-cbd-flower-indoor/	Slow Weed	Another one of theworkhorses. We are especially proud of this year’s Fragolina, especially the greenhouse version!Unmistakable strawberry smell, which, unlike many CBD varieties, is not lost in the smoke! The taste is unmistakable and even fresher and better than last year’s variety!Available in a normal version (large hand-cleaned buds), or in a popcorn version, slightly smaller machine-cleaned …	Strawberry	Flower
Schneewittchen Minibuds • Small CBD Buds Outdoor	https://uweed.ch/en/cbd-products/slow-weed-schneewittchen-minibuds-small-cbd-buds-outdoor/	Slow Weed	Another one of theworkhorses. We are especially proud of this year’s Fragolina, especially the greenhouse version!Unmistakable strawberry smell, which, unlike many CBD varieties, is not lost in the smoke! The taste is unmistakable and even fresher and better than last year’s variety!Flowers are available in a normal / large size (hand-cut and trimmed buds), or in a popcorn /minibuds version, slig…	Strawberry	Flower
Nano Nuggs Critical Sensistar • Small CBD Buds Indoor	https://uweed.ch/en/cbd-products/swiss-botanic-nano-nuggs-critical-sensistar-small-cbd-buds-indoor/	Monjoint	Winner of the Canna Swiss Cup 2018/19 for the Indoor category. La Monella from Mon Joint comes from a Calanda Kush plant, which produces beautiful, compact resinous buds at full maturity, releasing an exquisite fragrance! This sativa-dominant variety gives a very pleasant and subtly fruity taste with every inhalation. It will give you a real pleasure and you will find the ritual, the smell and th…	Fruity, Exquisite Fragrance, Pleasant	Flower
Peacemaker • CBD Flower Indoor	https://uweed.ch/en/cbd-products/swiss-botanic-peacemaker-cbd-flower-indoor/	B-Chill	Try the sweet bonbon aroma of the Bubble Gum Popcorn Indoor by B-Chill. Those are small / tiny / mini buds of Swiss hemp grown in the Alps with an excellent value for money. This product is 100% legal in Switzerland and was tested in an accredited laboratory.	Sweet Bonbon	Flower
Super Easy Haze • CBD Flower Indoor	https://uweed.ch/en/cbd-products/genuine-swiss-super-easy-haze-cbd-flower-indoor/	Slow Weed	Cookies Kush is the ‘new’ CBD Kush for the 2021 season:Intense, pungent and almost overpowering flavour. It is the closest variety to THC buds when smoked, perfect if you like strong flavours!Available in normal version (large hand-cleaned buds), or popcorn version, slightly smaller machine-cleaned buds.Algae bag: Just as Slow Weed grows hemp naturally, they have also researched and designed eco-…	N/A	Flower
Passion Haze • CBD Flower Outdoor	https://uweed.ch/en/cbd-products/green-passion-passion-haze-cbd-flower-outdoor/	Slow Weed	Cookies Kush is the ‘new’ CBD Kush for the 2021 season:Intense, pungent and almost overpowering flavour. It is the closest variety to THC buds when smoked, perfect if you like strong flavours!Flowers are available in a normal / large size (hand-cut and trimmed buds), or in a popcorn /minibuds version, slightly smaller bud, trimmed by a machine.Algae bag: Just as Slow Weed grows hemp naturally, th…	N/A	Flower
Harlequin Trim Pre-Rolls • CBD Joints Indoor	https://uweed.ch/en/cbd-products/herba-di-berna-harlequin-trim-pre-rolls-cbd-joints-indoor/	B-Chill	The little sister of the legendary White Widow is here…. an intense CBD strain, which is called Black Widow !These CBD buds were grown in greenhouses at an altitude of over 1100m in the Alps in Switzerland. They are beautifully compact, manicured by hand… an excellent value for money !This CBD Greenhouse strain has a pleasant woody smell accompanied by a slight hint of citrus. The Black Widow fro…	Woody, Citrus	Pre Roll
Sapphire Scout • CBD Flower Outdoor	https://uweed.ch/en/cbd-products/swiss-botanic-sapphire-scout-cbd-flower-outdoor/	Mr Weeder	The Swiss Indoor Mini Buds from Mr. Weeder are small / tiny CBD flowers of Swiss cannabis grown indoors. No branch, No leaf. Only mini buds and fun, at a great value for money.	N/A	Flower
Purple Lemon • CBD Flower Indoor	https://uweed.ch/en/cbd-products/qualicann-purple-lemon-cbd-flower-indoor/	Green Passion	We are proud to present the new Indoor Passion Haze Popcorn Buds from Green Passion. The popcorn buds are smaller than and do not develop into full-size flowers. They are normally restricted to the lower flower heads of the cannabis plant. As the name already indicates, this is a high-quality Passion Haze indoor flower from Green Passion that will win you over with its haze-like taste.	N/A	Flower
Nano Nuggs Glue Gelato • Small CBD Buds Indoor	https://uweed.ch/en/cbd-products/swiss-botanic-nano-nuggs-glue-gelato-small-cbd-buds-indoor/	Slow Weed	Our Ice CreamCBD is one of our new genetics grown in the 2021 season.A very fresh and sweet smell and taste, which reminds a bit of mint. Very good and light in smoke, we recommend it with a good cup of tea 🙂Available in a normal version (large hand-cleaned buds), or in a popcorn version, slightly smaller buds and machine-cleaned.Algae bag: Just as Slow Weed grows hemp naturally, they have also r…	Sweet, Mint	Flower
Mango Haze • CBD Flower Outdoor	https://uweed.ch/en/cbd-products/herba-di-berna-mango-haze-cbd-flower-outdoor/	Slow Weed	Our Ice CreamCBD is one of our new genetics grown in the 2021 season.A very fresh and sweet smell and taste, which reminds a bit of mint. Very good and light in smoke, we recommend it with a good cup of tea 🙂Flowers are available in a normal / large size (hand-cut and trimmed buds), or in a popcorn /minibuds version, slightly smaller bud, trimmed by a machine.Algae bag: Just as Slow Weed grows he…	Sweet, Mint	Flower
Harlequin • CBD Flower Indoor	https://uweed.ch/en/cbd-products/herba-di-berna-harlequin-cbd-flower-indoor/	Swiss Botanic	A quality Indoor Low price ? It’s finally possible at Swiss Botanic !Swiss Botanic arrives in the miniature world with its range Nano Nuggs !We have developed a range of mini buds that are too often overlooked, wrongly, by consumers. Indeed, our Nano Nuggs Afghan Kush has the same characteristics as its big sister the Afghan Kush since they come from the same harvest, the difference being only th…	N/A	Flower
Afghan Kush • CBD Flower Indoor	https://uweed.ch/en/cbd-products/swiss-botanic-afghan-kush-cbd-flower-indoor/	Herba di Berna	Strawberry Outdoor Our popular Strawberry is now also available as an outdoor product: The CBD hemp is cultivated on the slopes of the Belpberg and reminds with its terpene profile of freshly cut wood and strawberries. The fruity and intense strawberry flavor is unmistakable. The flower structure is compact and the flower sizes can be shown for Swiss outdoor. Solid CBD values and an unbeatable pr…	Fruity, Freshly Cut Wood, Intense Strawberry	Flower
Purple Haze • CBD Flower Indoor	https://uweed.ch/en/cbd-products/swiss-botanic-purple-haze-cbd-flower-indoor/	Green Passion	Outdoor Alpina Green is a genetics developed for Swiss outdoor cultivation, whose reputation is now widespread throughout Europe. Bred in the Swiss Alps, it stands for sustainable cultivation and Swiss quality. The crispy flowers have a strong smell and can be pleasantly smoked to unleash a unique fragrance.	N/A	Flower
Stolen Crop • CBD Flower Outdoor	https://uweed.ch/en/cbd-products/swiss-botanic-stolen-crop-cbd-flower-outdoor/	Green Passion	The FENOJOY genetics are bred with the Fenojoy CBD seeds and impress with beautifully dense and slightly elongated flowers. FENOJOY is an extremely resinous flower and easily recognisable by its white flower hairs. This genetics also has a woody terpene profile with hints of incense and pine.	Woody, Incense, Pine	Flower
Swiss Red Minibuds • Small CBD Buds Indoor	https://uweed.ch/en/cbd-products/genuine-swiss-swiss-red-minibuds-small-cbd-buds-indoor/	Monjoint	Each bag of La Mista from Mon Joint is a real surprise. La Mista bags can be filled with a Calanda Kush plant or other varieties of our crops, which produce beautiful, tightly packed resinous buds with an exquisite aroma at full maturity! This sativa-dominant strain gives a very pleasant, subtly fruity taste with every inhalation. It will give you a real pleasure and you will find the ritual, the…	Fruity, Aroma	Flower
Pirate • CBD Flower Outdoor	https://uweed.ch/en/cbd-products/paradise-weeds-pirate-cbd-flower-outdoor/	Starbuds	Another legend got added to Staruds’ CBD hemp flowers product range: Amnesia.“Amnesia” is known for its varied, albeit clear fragrances and its strong but long-lasting effect. This cannabis variety is also now available in a legal CBD version with a THC content of less than 0.8% (legal in Switzerland). Amnesia from Starbuds proudly presents itself with a CBD content of 24%!Amnesia from Starbuds w…	Peppery, Spicy, Tangy, Refreshing, Sweet	Flower
Doobie Pre-Rolls • CBD Joints Indoor	https://uweed.ch/en/cbd-products/green-passion-doobie-pre-rolls-cbd-joints-indoor/	First Class CBD	Sweetish, orange – Bud and NY-Disel noticeable in the taste.	Sweetish, Orange, Diesel	Pre Roll
Passion CBG • CBG Flower Indoor	https://uweed.ch/en/cbd-products/green-passion-passion-cbg-cbg-flower-indoor/	Herba di Berna	The sweet tart aroma and gentle citrus notes are typical of Afghan Kush. This strain by Herba di Berna is slightly Indica-dominant with compact bright flowers. Thanks to the gentle drying and the fermentation process adapted to the variety, they get a unique terpene profile that we really enjoyed. The lab test values are also exceptional: very high CBG content of almost 5% as well as solid CBD va…	Sweet, Tart, Citrus	Flower
Cannatonic Minibuds • Small CBD Buds Indoor	https://uweed.ch/en/cbd-products/herba-di-berna-cannatonic-minibuds-small-cbd-buds-indoor/	Slow Weed	Thick, dense, resinous and compact buds. Once opened, they express their terpene profile at its best, releasing intense orange aromas. Towards mid-September, the leaves and flowers turn purple-orange in colour, offering a very attractive spectacle. Winner of the Best Outdoor award at CannaSwissCup 2020/21.Available in a normal version (large hand-cleaned buds), or in a popcorn version, slightly s…	Orange	Flower
Maui Wowy • CBD Flower Indoor	https://uweed.ch/en/cbd-products/green-passion-maui-wowy-cbd-flower-indoor/	Slow Weed	It’s finally here! Our workhorse in the greenhouse version!Large, compact buds, unmistakable smell and taste of our beloved Arancia Tonic!Flowers are available in a normal / large size (hand-cut and trimmed buds), or in a popcorn /minibuds version, slightly smaller bud, trimmed by a machine.Algae bag: Just as Slow Weed grows hemp naturally, they have also researched and designed eco-friendly pack…	N/A	Flower
Blueberry • CBD Flower Indoor	https://uweed.ch/en/cbd-products/starbuds-blueberry-cbd-flower-indoor/	Swiss Botanic	The Delicious Candy offers an unbeatable value for money and its quality is guaranteed by the *Most Wanted Label*. This greenhouse CBD cannabis emits flowery and fruity smells. The weed has an earthy caramel taste with light notes of licorice. The buds are so compact and beautiful that they could be mistaken for indoor CBD flowers.This CBD hemp is packaged after a slow drying cycle of a month, wh…	Flowery, Fruity, Earthy, Caramel, Licorice	Flower
Harlequin Minibuds • Small CBD Buds Indoor	https://uweed.ch/en/cbd-products/herba-di-berna-harlequin-minibuds-small-cbd-buds-indoor/	Starbuds	With a 23% CBD content as well as fruity, sweet and smooth aromas and a delicate and delicious taste, “Strawberry 2.0” was cultivated by professional breeders for Starbuds in Switzerland. Starbuds guarantees the purity and quality of Strawberry 2.0.Both tangy and creamy, you can enjoy Starbuds’ Strawberry 2.0 at any time in accordance with your wishes and needs.	Sweet, Fruity, Tangy, Creamy	Flower
Space Queen • CBD Flower Indoor	https://uweed.ch/en/cbd-products/green-passion-space-queen-cbd-flower-indoor/	First Class CBD	CBD cannabis Canna Sue is from BioSuisse cultivation. It is an Indica / Sativa (Hybrid) variety with less than 1% THC and 13.7% CBD. It has a smooth and sweet taste.Canna Sue brings new quality standards to the market. Canna Sue is uncompromising and helps to rethink. It breaks boundaries, broadens your senses and brings temperament from the south. It is different from what you know!	Sweet	Flower
Pink Strawberry • CBD Flower Indoor	https://uweed.ch/en/cbd-products/swiss-botanic-pink-strawberry-cbd-flower-indoor/	Pure	The Swiss Weeds Blue grown Indoor by Pure Production is a strain type Sativa, has a CBD content of 16.5% and a THC of 0.78%.Swiss Weeds blue consists of 100% Swiss hemp flowers with premium indoor quality (pesticide-free from controlled cultivation) and complies with Swiss legislation, according to which the tetrahydrocannabinol (THC) intoxicating content (THC) must be less than 1%. The Swiss Wee…	Fruity, Fresh, Sweet	Flower
Super Easy Haze Minibuds • Small CBD Buds Indoor	https://uweed.ch/en/cbd-products/genuine-swiss-super-easy-haze-minibuds-small-cbd-buds-indoor/	Slow Weed	Finally, Slow Weed is offering CBG flowers too!These white-coloured tops are perfect for falling asleep in a snap, very light tops and perfect for smoking in the evening under a blanket 🙂Flowers are available in a normal / large size (hand-cut and trimmed buds), or in a popcorn /minibuds version, slightly smaller bud, trimmed by a machine.Algae bag: Just as Slow Weed grows hemp naturally, they ha…	N/A	Flower
Alien OG • CBD Flower Greenhouse	https://uweed.ch/en/cbd-products/swiss-botanic-alien-og-cbd-flower-greenhouse/	Swiss Botanic	A quality Indoor Low price ? It’s finally possible at Swiss Botanic !Swiss Botanic arrives in the miniature world with its range Nano Nuggs !We have developed a range of mini buds that are too often overlooked, wrongly, by consumers. Indeed, our Nano Nuggs Critical Sensi Star has the same characteristics as its big sister the Critical Sensi Star since they come from the same harvest, the differen…	N/A	Flower
Cannaqueen • CBD Flower Indoor	https://uweed.ch/en/cbd-products/herba-di-berna-cannaqueen-cbd-flower-indoor/	Swiss Botanic	Swiss Cheese, which is grown outdoors by our partner Swiss Botanic is cultivated with passion in organic quality.	N/A	Flower
Passion Kush Popcorn • Small CBD Buds Indoor	https://uweed.ch/en/cbd-products/green-passion-passion-kush-popcorn-small-cbd-buds-indoor/	Genuine Swiss	Super Easy Haze is a sublime strain of CBD cannabis from Genuine Swiss. Super Easy Haze CBD hemp is characterized by a strong, all-encompassing taste experience. The hemp blossom has a fruity scent. The aroma is fruity and leaves a typical haze aftertaste. The flowers are completely covered with a thick layer of resin! The CBD Gras from Genuine Swiss is thoroughly pruned by hand. The products are…	Fruity, Sweet, Haze	Flower
Maui Wowy Popcorn • Small CBD Buds Indoor	https://uweed.ch/en/cbd-products/green-passion-maui-wowy-popcorn-small-cbd-buds-indoor/	First Class CBD	CBD Cannabis Green One is a Gentle, full-bodied, sweet with 15.6% CBD and 0.66% THC content.This Cannabis Sativa comes from the best flowers from the run of the best mothers and is a beautifully flaky cannabis that is rather easy to process. Our HLL indoor system gives the plant the finest summer and autumn. It’s light cannabis with open, flaky flowers. Rather resinous, sweet and easy to work wit…	Sweet, Resinous	Flower
Cannatonic • CBD Flower Indoor	https://uweed.ch/en/cbd-products/herba-di-berna-cannatonic-cbd-flower-indoor/	Green Passion	The Passion Haze Outdoor grown Outdoor by Green Passion has a CBD content up to 16% and a THC of <1%. It only contains high quality cannabis flowers and Green Passion guarantees a 100% Swiss production. The hemp does not contain any tobacco or added-products such as nicotine. No pesticides used. Hemp buds are sold in hermetic packaging preserving their taste and smell for weeks. uWeed only sells …	N/A	Flower
Passion Kush • CBD Flower Indoor	https://uweed.ch/en/cbd-products/green-passion-passion-kush-cbd-flower-indoor/	Herba di Berna	Trim is well suited as a smoking product and as a raw material for food and cosmetics, because the flower parts contain particularly many resin glands. When drying and turning the flowers, small flower parts fall through the screens – this so-called abrasion is collected, rubbed and filled. Now newly available as a pre-twisted joint for those who like to save themselves the trouble of building th…	Floral, Fruity, Citrus	Pre Roll
Cannatonic Trim Pre-Rolls • CBD Joints Indoor	https://uweed.ch/en/cbd-products/herba-di-berna-cannatonic-trim-pre-rolls-cbd-joints-indoor/	Swiss Botanic	The Sapphire Scout comes from a Swiss producer selected with specific criteria by Swiss Botanic, thus continuing its quality guarantee of *Most Wanted Label*. Swiss Botanic only grows indoor strains, but they have selected a second flower of top quality legal outdoor cannabis for you to complement the Swiss Cheese.The Sapphire Scout will captivate you from the very first encounter with its intens…	Blueberry, Diesel	Pre Roll
Swiss Red Bud • CBD Flower Indoor	https://uweed.ch/en/cbd-products/genuine-swiss-swiss-red-bud-cbd-flower-indoor/	Qualicann	This pure sativa plant produces unique, resin-coated flowers full of CBD. The elongated flowers underwent a perfect drying process which helped develop their intense, tangy and lemony taste.	Tangy, Lemony	Flower
Pirata • CBD Flower Outdoor	https://uweed.ch/en/cbd-products/swiss-botanic-pirata-cbd-flower-outdoor/	Swiss Botanic	A quality Indoor Low price ? It’s finally possible at Swiss Botanic !Swiss Botanic arrives in the miniature world with its range Nano Nuggs !We have developed a range of mini buds that are too often overlooked, wrongly, by consumers. Indeed, our Nano Nuggs Glue Gelato has the same characteristics as its big sister the Glue Gelato since they come from the same harvest, the difference being only th…	N/A	Flower
Cannaqueen Minibuds • Small CBD Buds Indoor	https://uweed.ch/en/cbd-products/herba-di-berna-cannaqueen-minibuds-small-cbd-buds-indoor/	Herba di Berna	Mango Haze Outdoor A new popular CBD strain is the Mango Haze. The strain won an award this year and comes from Jim Seeds. The CBD cannabis is cultivated on the slopes of the Belpberg and reminds with its terpene profile of mango and citrus. The intense mango flavor distinguishes this strain. The flower structure is compact and the flower sizes can be shown for Swiss outdoor. Solid CBD values and…	Mango, Citrus	Flower
Critical Dr Müller • CBD Flower Indoor	https://uweed.ch/en/cbd-products/paradise-weeds-critical-dr-muller-cbd-flower-indoor/	Herba di Berna	The Harlequin Indoor by Herba di Berna has a high level of CBD, which will help your body to relax. The citrus-dominant floral and fruit aromas only develop through the gentle drying and fermentation process adapted to this cannabis variety. The large, bright flowers are resinous and retain their aromas until they are smoked. Harlequin Indoor is the new variety of Herba di Berna and enriches the …	Citrus, Floral, Fruit	Flower
Gorilla Glue Cherry Berry • CBD Flower Greenhouse	https://uweed.ch/en/cbd-products/herba-di-berna-gorilla-glue-cherry-berry-cbd-flower-greenhouse/	Swiss Botanic	It’s one of the tastiest indoor cannabis flowers that can be found on the Swiss market. No wonder that it has won the 3rd prize during the CBD Cup held in Lausanne in 2017. Its buds deliver both powerful smell and a deep taste, that is simultaneously sweet and fruity. The CBD cannabis flowers are resin-rich and it has not much to envy the real Skunk from Amsterdam’s infamous coffee shops.	Sweet, Fruity	Flower
Crazy Harlequin Minibuds • Small CBD Buds Indoor	https://uweed.ch/en/cbd-products/genuine-swiss-crazy-harlequin-minibuds-small-cbd-buds-indoor/	Swiss Botanic	The Purple Hasze is one of the first CBD hemp strains that Swiss Botanic cultivated and remains one of their strongest cannabis product. The CBD buds and flowers are of an average size and the color is slightly purple. The smell is mystifying and the taste quite typical for a Haze CBD weed: that is it has the strength and freshness of hashish.	N/A	Flower
Power Plant Minibuds • Small CBD Buds Indoor	https://uweed.ch/en/cbd-products/herba-di-berna-power-plant-minibuds-small-cbd-buds-indoor/	Swiss Botanic	In the Lemanic region, a rumour is circulating that 4 outlaws are making a grab for several CBD fields ready to be harvested…According to the Sheriff, it’s possible that the Dalt’s are behind all these disappearances.So all these pilfered crops ended up on the market, without knowing which crops the flowers came from or which varieties…Indulge in the unusual experience of the Stolen Crop, a surpr…	N/A	Flower
Gopid-19 • CBD Flower Outdoor	https://uweed.ch/en/cbd-products/paradise-weeds-gopid-19-cbd-flower-outdoor/	Genuine Swiss	A novelty on the legal cannabis market: Genuine Swiss presents Swiss Red Minibuds. The little flowers with strawberry notes! Swiss Red Minibuds are small Swiss CBD hemp flowers with a unique and clearly recognisable earthy aroma. In scent, aroma and taste, these exquisite little CBD flowers from Genuine Swiss are fruity. All Swiss Red Minibuds hemp flowers are carefully and meticulously hand-cut.…	Earthy, Strawberry, Fruity	Flower
Fruit Punch Popcorn • Small CBD Buds Indoor	https://uweed.ch/en/cbd-products/green-passion-fruit-punch-popcorn-small-cbd-buds-indoor/	Qualicann	The unique fruit mix of Qualicann has arrived: the new wildcard strain Fruit Cake. Through its sweetish scent, surrounded by candied fruits, it lives up to its name and provides a unique smoking experience. Visually, its intense colors are reminiscent of Californian classics such as “Girl scout Cookies” or “Skittlez”.	Sweet, Candied Fruits	Flower
La Prima • CBD Flower Indoor	https://uweed.ch/en/cbd-products/monjoint-la-prima-cbd-flower-indoor/	Paradise Weeds	Pirate Outdoor are legal CBD flowers grown outdoors in Switzerland by Paradise Weed. It’s an unbeatable value for money legal cannabis at less than 1 CHF per gram. This Pirate Outdoor legal weed will conquer you with its surprising flavours.	N/A	Flower
Bubble Gum • CBD Flower Indoor	https://uweed.ch/en/cbd-products/starbuds-bubble-gum-cbd-flower-indoor/	Green Passion	The “CBD Doobie” pre-rolls is made exclusively of Green Passion’s infamous premium indoor strain: Harlequin. The pre-rolled CBD joint is intense and sweet and contains about 1 gram of Harlequin legal cannabis flowers grown indoor. No tobacco or nicotine is added to this product and it is 100% made in Switzerland.	Sweet	Pre Roll
Lemon Cream • CBG Flower Greenhouse	https://uweed.ch/en/cbd-products/swiss-botanic-lemon-cream-cbg-flower-greenhouse/	Green Passion	The Passion CBG hemp flowers from Green Passion contain between 8% and 10% CBG. The flowers are covered with light silver trichomes. This CBG variety has a citrusy and hoppy aroma with a hint of chamomile and pine-fresh mountain air. CBG stands for cannabigerol and is the parent molecule of THC and CBD which have distinct molecular structures and interact differently with the endocannabinoid syst…	Citrusy, Hoppy, Chamomile, Pine	Flower
Orange Bud • CBD Flower Indoor	https://uweed.ch/en/cbd-products/genuine-swiss-orange-bud-cbd-flower-indoor/	Herba di Berna	The compact flowers of Herba di Berna’s Cannatonic Indoor have a sweet, fruity taste of citrus and mango. It is a vigorous but very demanding plant that the Herba di Berna team has now tamed and which they cultivate with the utmost pleasure.Herba di Berna now offers mini buds (also called small buds) of their Cannatonic Indoor at an attractive price.	Citrus, Mango, Sweet	Flower
Sweet Star • CBD Flower Indoor	https://uweed.ch/en/cbd-products/qualicann-sweet-star-cbd-flower-indoor/	Green Passion	The Maui Wowy was formerly called Cheesy Passion and has been renamed recently by Green Passion.	N/A	Flower
Lemon Passion • CBD Flower Indoor	https://uweed.ch/en/cbd-products/green-passion-lemon-passion-cbd-flower-indoor/	Starbuds	“Blueberry” is one of the latest additions to the very exclusive CBD cannabis flower club at Starbuds. With this, you can enjoy the delicate and delicious fragrance of wild blueberries in your mouth all year round – a characteristic of this variety.However, Blueberry from Starbuds is not just a scent or an aroma. It is, above all, a strong legal hemp flower with a 22% CBD content. Its effect is s…	Fruity, Fresh, Airy, Delicious	Flower
V1 + Harlequin Trim Pre-Rolls • CBD Joints Indoor	https://uweed.ch/en/cbd-products/herba-di-berna-v1-harlequin-trim-pre-rolls-cbd-joints-indoor/	Herba di Berna	Harlequin Indoor has a high CBD value of 14.5%, which makes it easy to relax. The flowery, fruity aromas with a dominant citrus note only unfold thanks to the gentle drying and the fermentation process adapted to the variety. The bright, large flowers are resinous and retain their aromas until they are smoked.	Flowery, Fruity, Citrus	Pre Roll
Critical Sensi Star • CBD Flower Indoor	https://uweed.ch/en/cbd-products/swiss-botanic-critical-sensi-star-cbd-flower-indoor/	Green Passion	This genetics is a premium indoor strain that will seduce every cannbis connoisseur with its compact and intensely smelling blossoms. The sweetish smell will transport you into a candy hemp space that will arouse your taste buds. This strain is bred in Switzerland, which is reflected in the high-quality flowers. A must for every CBD lover!	Sweet	Flower
Passion Haze • CBD Flower Indoor	https://uweed.ch/en/cbd-products/green-passion-passion-haze-cbd-flower-indoor/	Swiss Botanic	The Pink Strawberry is one of the latest genetics of Swiss Botanic and will certainly be one of the bestsellers as well. This Sativa-dominant (60%) Hybrid phenotype has been carefully selected for its relatively high CBD levels. These beautiful big flowers / buds, covered with milky and sticky trichromes, are hand-cured to guarantee a high-quality final product. Before canning, the Pink Strawberr…	Sweet, Strawberry	Flower
White Passion • CBD Flower Outdoor	https://uweed.ch/en/cbd-products/green-passion-white-passion-cbd-flower-outdoor/	Genuine Swiss	Super Easy Haze is an incomparable CBD cannabis strain from the Genuine Swiss brand. The small Super Easy Haze Minibuds flowers are characterised by a deep and complete taste experience. The hemp flower has a fruity smell. The aroma is fruity and leaves a typical haze taste. The flowers are completely covered with a thick layer of resin!	Fruity	Flower
Grapefruit Punch • CBD Flower Indoor	https://uweed.ch/en/cbd-products/qualicann-grapefruit-punch-cbd-flower-indoor/	Swiss Botanic	Swiss Botanic’s Alien OG legal CBD flowers are produced by one of their partners, rigorously selected for the quality of their hemp and cannabis plants. As a result, the quality guarantee of the “Most Wanted Label” is fulfilled. The Alien OG has an earthy and pungent flavour with floral nuances. It is a variety straight out of zone 51, which will satisfy all budding UFOlogists. Put in jars after …	Earthy, Pungent, Floral	Flower
Gorilla Zkittlez • CBD Flower Indoor	https://uweed.ch/en/cbd-products/swiss-botanic-gorilla-zkittlez-cbd-flower-indoor/	Herba di Berna	The latest development from Herba di Berna became very popular within a short time. The crossing of the Cannatonic and Harlequin varieties impresses with large flowers, typical of Harlequin, and the intensely sweet aromas of Cannatonic. The newly created terpene profile gives an unmistakable taste and sets new standards. Thanks to the gentle drying process and the fine-tuned fermentation process,…	Sweet, Floral	Flower
Fragolina • CBD Flower Outdoor	https://uweed.ch/en/cbd-products/slow-weed-fragolina-cbd-flower-outdoor/	Green Passion	We are proud to present the new Indoor Passion Kush Popcorn Buds from Green Passion. The popcorn buds are smaller than and do not develop into full-size flowers. They are normally restricted to the lower flower heads of the cannabis plant. As the name implies, this is a premium indoor variety of Passion Kush from Green Passion. The high CBD content and the intense taste will surely exceed your ex…	N/A	Flower
Cannatonic • CBD Flower Outdoor	https://uweed.ch/en/cbd-products/herba-di-berna-cannatonic-cbd-flower-outdoor/	Green Passion	We are proud to present the new Indoor Maui Wowy Popcorn Buds from Green Passion. The popcorn buds are smaller than and do not develop into full-size flowers. They are normally restricted to the lower flower heads of the cannabis plant. As the name suggests, these popcorn buds are derived from the cannabis variety Maui Wowy from Green Passion. The sweet, fruity taste guarantees an unforgettable s…	Sweet, Fruity	Flower
Cookies Kush • CBD Flower Outdoor	https://uweed.ch/en/cbd-products/slow-weed-cookies-kush-cbd-flower-outdoor/	Herba di Berna	The large, compact flowers of Herba di Berna’s Cannatonic Indoor give off a sweet, fruity taste of citrus and mango. It is a vigorous but very demanding plant which the Herba di Berna team has now tamed and which they cultivate with the greatest of pleasure.	Sweet, Citrus, Mango	Flower
Cookies Kush Minibuds • Small CBD Buds Outdoor	https://uweed.ch/en/cbd-products/slow-weed-cookies-kush-minibuds-small-cbd-buds-outdoor/	Green Passion	The Passion Kush was formerly called Kush and has been renamed recently by Green Passion.	N/A	Flower
The Mother • CBG Flower Outdoor	https://uweed.ch/en/cbd-products/1807-bis-the-mother-cbg-flower-outdoor/	Herba di Berna	Trim is well suited as a smoked product and as a raw material for food and cosmetics, because the flower parts contain particularly many resin glands. When drying and turning the flowers, small flower parts fall through the screens – this so-called abrasion is collected, rubbed and filled! Now newly available as a pre-twisted joint for those who like to save themselves the trouble of making it th…	Sweet, Fruity, Citrus, Mango	Flower
Limoncello • CBD Flower Outdoor	https://uweed.ch/en/cbd-products/slow-weed-limoncello-cbd-flower-outdoor/	Genuine Swiss	A novelty on the CBD cannabis flowers market: Genuine Swiss presents its Swiss Red Bud. The blossom with a note of strawberry! The Swiss Red Bud flower is a Swiss CBD hemp blossom, with a unique and clearly recognizable earth-berry aroma. In the smell, aroma and taste, this exquisite blossom from Genuine Swiss is fruity. All Swiss Red Bud CBD flowers are carefully and thoroughly trimmed by hand. …	Earth-berry, Strawberry, Fruity	Flower
Fruit Punch • CBD Flower Greenhouse	https://uweed.ch/en/cbd-products/green-passion-fruit-punch-cbd-flower-greenhouse/	Swiss Botanic	☠️ La Pirata is the latest newcomer to join Swiss Botanic’s low-cost (€1 per gram) range. And as always, the value for money is unbeatable. ☠️Appearance The buds are hand manicured for your viewing pleasure. They are relatively large and generous buds, covered with a nice layer of pollen. The smell is strong and penetrating.Effects of La Pirata outdoor CBD flowers by Swiss Botanic The effects of …	N/A	Flower
Strawberry Minibuds • Small CBD Buds Indoor	https://uweed.ch/en/cbd-products/herba-di-berna-strawberry-minibuds-small-cbd-buds-indoor/	Herba di Berna	The latest development from Herba di Berna became very popular within a short time. The crossing of the Cannatonic and Harlequin varieties impresses with large flowers, typical of Harlequin, and the intensely sweet aromas of Cannatonic. The newly created terpene profile gives an unmistakable taste and sets new standards. Thanks to the gentle drying process and the fine-tuned fermentation process,…	Sweet, Floral	Flower
Pink Lady • CBD Flower Greenhouse	https://uweed.ch/en/cbd-products/slow-weed-pink-lady-cbd-flower-greenhouse/	Paradise Weeds	The Critical comes straight out of Dr. Muller’s laboratory. It is probably the best strain for any CBD lover. Its taste is particularly sweet, its aroma rich and intense, you will find pungent and slightly earthy notes. This strain is indica-dominant, so it will soothe people suffering from stress and anxiety. It will ease your tensions, chronic pains and will bring you a deep relaxation.	Sweet, Earthy	Flower
Banana Diesel • CBD Flower Indoor	https://uweed.ch/en/cbd-products/qualicann-banana-diesel-cbd-flower-indoor/	Herba di Berna	With its characteristic woody-sweet aroma mixed with a fruity sweetness, the latest variety Gorilla Glue Cherry Berry from Herba di Berna enriches the product range. After a long selection process, they have taken the already popular Gorilla Glue genetics to a new level. The result is Gorilla Glue Cherry Berry. The large and resinous buds typical of the genetics develop a unique and intense fruit…	Woody-sweet, Fruity sweetness, Fruity (Berries)	Flower
Mojito Minibuds • CBD Flower Indoor	https://uweed.ch/en/cbd-products/b-chill-mojito-minibuds-cbd-flower-indoor/	Genuine Swiss	Crazy Harlequin is a classic among CBD hemp. Noble in appearance, strong and very resinous with a beautiful sweet aroma. Genuine Swiss’ Crazy Harlequin Minibuds are carefully and meticulously hand-cut. All Genuine Swiss products are grown in Switzerland, without any pesticides or fungicides. Genuine Swiss Crazy Harlequin Minibuds are very resinous and have a beautiful, extravagant orange hue in t…	Sweet	Flower
Candy Kush • CBD Flower Indoor	https://uweed.ch/en/cbd-products/floralpes-candy-kush-cbd-flower-indoor/	Herba di Berna	A new CBD genetic on the Swiss market has also convinced us: Power Plant. The intensely smelling sativa-dominant strain from Herba di Berna sets new standards with its unmistakable taste. It has a very mood-lifting effect. The compact, resinous and bright flowers are covered with fine light orange hairs and shiny trichomes. Thanks to the gentle drying and the coordinated fermentation process, swe…	Sweet	Flower
Amnesia Haze • CBD Flower Indoor	https://uweed.ch/en/cbd-products/floralpes-amnesia-haze-cbd-flower-indoor/	Paradise Weeds	The Gopid-19, a novelty which does not miss humor, as proposed by Paradise Weeds! With its quality-price ratio defying any competition, this variety of strain Cannatonic (a hybrid 50% sativa and 50% indica) cultivated in the outside under the sun of Valais gives flowers of quality. A very beautiful appearance and a high rate of CBD for an outdoor plant! Traditionally dried. Gopid-19 is characteri…	Woody, Fruity	Flower
Harlequin • CBD Flower Indoor	https://uweed.ch/en/cbd-products/floralpes-harlequin-cbd-flower-indoor/	Green Passion	The Fruit Punch Popcorn from Green Passion are tiny buds, or flowers smaller in size. They are usually confined to the lower buds of the cannabis plant. Although these buds do not develop to full size, Green Passion’s premium indoor Fruit Punch Popcorn Buds offer an intense fruity aroma with strong strawberry notes.	Fruity, Strawberry	Flower
Strawberry • CBD Flower Greenhouse	https://uweed.ch/en/cbd-products/floralpes-strawberry-cbd-flower-greenhouse/	Monjoint	La Prima comes from a Calanda Kush plant from Mon Joint, and when fully mature it produces beautiful compact resinous buds with an exquisite fragrance! This sativa-dominant strain gives a very pleasant, subtly fruity taste with every inhalation. It will give you a real pleasure and you will find the ritual, the smell and the aromas of cannabis, while keeping your mind clear!	Fruity, Exquisite Fragrance, Pleasant, Subtly Fruity	Flower
Belle's Power Pop • CBD Flower Indoor	https://uweed.ch/en/cbd-products/paradise-weeds-belles-power-pop-cbd-flower-indoor/	Starbuds	Bubble Gum is the newest of the legal cannabis strains offered by the Swiss brand. It bears its name proudly and lives up to the expectations it calls forth. The tangy, sweet, amusing and strong taste of Starbuds’ Bubble Gum will remind you of the sweets from your childhood … with the difference that with its 22% CBD, you’d better keep it out of reach of children!	Tangy, Sweet	Flower
Bulle's Power Pop • CBD Flower Indoor	https://uweed.ch/en/cbd-products/paradise-weeds-bulles-power-pop-cbd-flower-indoor/	Swiss Botanic	Lemon Cream is the first Swiss Botanic variety with a high CBG (Cannabigerol) content. Produced by a Swiss Botanic partner, it is guaranteed by the *Most Wanted Label* quality guarantee. It has a citric and hoppy aroma and a sweet and earthy hashish flavour on the palate. Its small buds are light in colour and its soothing effect will undoubtedly satisfy most of you. Put in jars after a slow dryi…	Citrus, Hoppy, Sweet, Earthy	Flower
Rebelle's Power Pop • CBD Flower Outdoor	https://uweed.ch/en/cbd-products/paradise-weeds-rebelles-power-pop-cbd-flower-outdoor/	Genuine Swiss	Welcome to the first-class Swiss Orange Bud from Genuine Swiss. The CBD flowers of the Orange Bud are carefully and thoroughly hand-cut. All Genuine Swiss products are made in Switzerland without any pesticides or fungicides. Swiss orange bud hemp flowers have a noble appearance. They typically have a wonderful extravagant orange stitch in the flower. The smell as well as the taste of Orange Bud …	Fruity, Sweet	Flower
Nano Nuggs Amnesia • Small CBD Buds Outdoor	https://uweed.ch/en/cbd-products/swiss-botanic-nano-nuggs-amnesia-small-cbd-buds-outdoor/	Pure	The Swiss Weeds Red grown Indoor by Pure Production is a strain type Sativa, has a CBD content of 11% and a THC of 0.47%.Swiss Weeds Red consists of 100% Swiss hemp flowers with premium indoor quality (pesticide-free from controlled cultivation) and complies with Swiss legislation, according to which the tetrahydrocannabinol (THC) intoxicating content (THC) must be less than 1%. The Swiss Weeds R…	Fruity, Fresh, Sweet	Flower
Nano Nuggs OG Kush • Small CBD Buds Outdoor	https://uweed.ch/en/cbd-products/swiss-botanic-nano-nuggs-og-kush-small-cbd-buds-outdoor/	Qualicann	This unique Sativa variety “Sweet Star” is particularly characterized by its high cannabinoid content. With its bitter sweet aroma and a minty note, it is also a highlight in terms of taste.	Bitter Sweet, Minty	Flower
Nano Nuggs Runtz • Small CBD Buds Outdoor	https://uweed.ch/en/cbd-products/swiss-botanic-nano-nuggs-runtz-small-cbd-buds-outdoor/	Green Passion	The Lemon Passion was formerly called Green Lemon and has been renamed recently by Green Passion.	N/A	Flower
Jack's Haze Pre-Rolls • CBD Joints Indoor	https://uweed.ch/en/cbd-products/marry-jane-jacks-haze-pre-rolls-cbd-joints-indoor/	Herba di Berna	Trim is well suited as a smoking product and as a raw material for food and cosmetics, as the flower parts contain particularly many resin glands. When drying and turning the flowers, small flower parts fall through the screens – this so-called abrasion is collected, rubbed and filled: Now newly available as a pre-twisted joint for those who like to save themselves the trouble of making it themse…	Sweet, Tart	Pre Roll
Jane's Skunk Pre-Rolls • CBD Joints Indoor	https://uweed.ch/en/cbd-products/marry-jane-janes-skunk-pre-rolls-cbd-joints-indoor/	Swiss Botanic	Critical Sensi Star, grown by Swiss Botanic Hydroponics offers some of the most incredible indoor qualitiy that can be found throughout Switzerland.	N/A	Pre Roll
Lemon • CBD Flower Indoor	https://uweed.ch/en/cbd-products/sweed-lemon-cbd-flower-indoor/	Green Passion	The Passion Haze Indoor grown Indoor by Green Passion has a CBD content up to 21% and a THC of <1%. It only contains high quality cannabis flowers and Green Passion guarantees a 100% Swiss production. The hemp does not contain any tobacco or added-products such as nicotine. No pesticides used. Hemp buds are sold in hermetic packaging preserving their taste and smell for weeks. uWeed only sells le…	N/A	Flower
Lemon Minibuds • Small CBD Buds Indoor	https://uweed.ch/en/cbd-products/sweed-lemon-minibuds-small-cbd-buds-indoor/	Green Passion	Outdoor White Passion (formerly known as The White Widow) is a well-known genetics that has a long and historic past. It is still one of the most popular and widely used cannabis strains. White Widow offers a pleasant and gentle smoking experience and beautiful, resinous flowers. Green Passion sources this genetics from Swiss outdoor cultivation.	N/A	Flower
MJ Bubble Pre-Rolls • CBD Joints Indoor	https://uweed.ch/en/cbd-products/marry-jane-mj-bubble-pre-rolls-cbd-joints-indoor/	Qualicann	The first Strain from the Wildcard Strain series. The “Grapefruit Punch” smells uniquely earthy-sweet, while the resourceful nose can detect aromas of grapefruit and a touch of skunk.	Earthy-sweet, Grapefruit, Skunk	Pre Roll
Momo Skunk Pre-Rolls • CBD Joints Indoor	https://uweed.ch/en/cbd-products/marry-jane-momo-skunk-pre-rolls-cbd-joints-indoor/	Swiss Botanic	Discover the latest CBD legal cannabis surprise of the year by Swiss Botanic. Gorilla Zkittlez is characterized by flowers with an ultra compact structure, manicured to perfection. They are covered with a layer of sweet and sticky pollen. When you open the box you will be pleasantly surprised by the distinctive scent of Gorilla Zkittlez. It carries hints of candy, pineapple and banana flavours. O…	Sweet, Candy, Pineapple, Banana, Hashish	Pre Roll
Simba's Paradise Pre-Rolls • CBD Joints Indoor	https://uweed.ch/en/cbd-products/marry-jane-simbas-paradise-pre-rolls-cbd-joints-indoor/	Slow Weed	Fragolina is an old Ticino glory, winner of the CannaSwissCup 20 years ago. The CBD version is reminiscent of the original, with compact and fragrant buds. The trichomes have a reddish colour from which comes an intense strawberry and berry aroma. Although it is not the variety with the highest yield, it is very popular among true connoisseurs. “In the small barrel is the good wine.Of all the var…	Strawberry, Berry	Pre Roll
Super Silver Haze Minibuds • Small CBD Buds Indoor	https://uweed.ch/en/cbd-products/sweed-super-silver-haze-minibuds-small-cbd-buds-indoor/	Slow Weed	Fragolina is an old Ticino glory, winner of the CannaSwissCup 20 years ago. The CBD version is reminiscent of the original, with compact and fragrant buds. The trichomes have a reddish colour from which comes an intense strawberry and berry aroma. Although it is not the variety with the highest yield, it is very popular among true connoisseurs. “In the small barrel is the good wine.Of all the var…	Strawberry, Berry	Flower
Super Sliver Haze • CBD Flower Indoor	https://uweed.ch/en/cbd-products/sweed-super-sliver-haze-cbd-flower-indoor/	Herba di Berna	Cannatonic Outdoor Our popular Cannatonic is available again this year as an outdoor product. The CBD hemp is cultivated on the slopes of the Belpberg and reminds with its terpene profile of our indoor classic. Outdoor cultivation gives this genetics a very unique flavor with typical Cannatonic nuances. Good CBD values and a very good price-performance ratio of 0.88 centimes per gram invite you t…	N/A	Flower
Sweet Star Pre-Rolls • CBD Joints Indoor	https://uweed.ch/en/cbd-products/qualicann-sweet-star-pre-rolls-cbd-joints-indoor/	Slow Weed	Cookies Kush is the ‘new’ CBD Kush for the 2021 season:Intense, pungent and almost overpowering flavour. It is the closest variety to THC buds when smoked, perfect if you like strong flavours!Available in normal version (large hand-cleaned buds), or popcorn version, slightly smaller machine-cleaned buds.Algae bag: Just as Slow Weed grows hemp naturally, they have also researched and designed eco-…	N/A	Pre Roll
Blueberry Muffin • CBD Flower Outdoor	https://uweed.ch/en/cbd-products/herba-di-berna-blueberry-muffin-cbd-flower-outdoor/	Slow Weed	Cookies Kush is the ‘new’ CBD Kush for the 2021 season:Intense, pungent and almost overpowering flavour. It is the closest variety to THC buds when smoked, perfect if you like strong flavours!Flowers are available in a normal / large size (hand-cut and trimmed buds), or in a popcorn /minibuds version, slightly smaller bud, trimmed by a machine.Algae bag: Just as Slow Weed grows hemp naturally, th…	N/A	Flower
Lemon Muffin Minibuds • Small CBD Buds Indoor	https://uweed.ch/en/cbd-products/herba-di-berna-lemon-muffin-minibuds-small-cbd-buds-indoor/	1807 BIS	The Mother from 1807 Bis is a high CBG content strain. CBG, also considered to be the “Mother” cannabinoid, is a non-psychoactive cannabinoid just like CBD. Evidence suggests that it is particularly effective against anxiety, mood imbalances and inflammation. CBG studies also suggest that it activates the CB1 receptors just as CBD does, meaning CBG may even counteract the psychoactive effects ass…	N/A	Flower
Purple Haze • CBD Flower Indoor	https://uweed.ch/en/cbd-products/pure-purple-haze-cbd-flower-indoor/	Slow Weed	Wild Berry, genetics with a slightly fruity taste and a purple colouration (hence the name).Available in a normal version (large hand-cleaned buds), or in a popcorn version, slightly smaller machine-cleaned buds.Algae bag: Just as Slow Weed grows hemp naturally, they have also researched and designed eco-friendly packaging in line with their green philosophy. Slow Weed is proud to distribute CBD …	N/A	Flower
Ragnar • CBD Flower Outdoor	https://uweed.ch/en/cbd-products/b-chill-ragnar-cbd-flower-outdoor/	Slow Weed	Wild Berry, genetics with a slightly fruity taste and a purple colouration (hence the name).Flowers are available in a normal / large size (hand-cut and trimmed buds), or in a popcorn /minibuds version, slightly smaller bud, trimmed by a machine.Algae bag: Just as Slow Weed grows hemp naturally, they have also researched and designed eco-friendly packaging in line with their green philosophy. Slo…	Fruity	Flower
Golden Mango Kush • CBD Flower Indoor	https://uweed.ch/en/cbd-products/b-chill-golden-mango-kush-cbd-flower-indoor/	Slow Weed	The Ice Cream CBD from Slow Weed is one of the new genetics grown in the 2021 season.A very fresh and sweet smell and taste, which reminds a bit of mint. Very good and light in smoke, we recommend it with a good cup of tea 🙂Flowers are available in a normal / large size (hand-cut and trimmed buds), or in a popcorn /minibuds version, slightly smaller bud, trimmed by a machine.Algae bag: Just as Sl…	Sweet, Fresh, Mint	Flower
Lemon Gelato • CBD Flower Indoor	https://uweed.ch/en/cbd-products/b-chill-lemon-gelato-cbd-flower-indoor/	Slow Weed	Limoncello CBD, one of the best (if not the best) strains we grew in 2021. The plants grew low and developed little, but the terpenes seem to have exploded!An unmistakable smell of the well-known lemon haze genetics, a very good lemon taste.This plant has really outdone itself. Smell and taste that could only be expected from THC genetics so far.It was more of an experiment to see what would come…	Lemon, Citrus	Flower
Ganja Slash • CBD Flower Indoor	https://uweed.ch/en/cbd-products/pure-ganja-slash-cbd-flower-indoor/	Green Passion	Cultivated in a sunny valley in Central Switzerland, this variety produces beautiful flowers and emits an intense smell. The sustainable cultivation of these genetics is reflected in the high CBD and THC values.	N/A	Flower
La Gioia • CBD Flower Indoor	https://uweed.ch/en/cbd-products/monjoint-la-gioia-cbd-flower-indoor/	Herba di Berna	The classic. Now finally available as an indoor product. The terpene profile is reminiscent of a forest full of berries. Strawberry, blueberry and the taste of freshly cut wood linger on the palate. The high-yielding variety Erbeerli Indoor convinces with an unmistakable taste, high CBD values and an unbeatable price-performance ratio.	Berries, Strawberry, Blueberry, Freshly cut wood	Flower
Snow White • CBG Flower Outdoor	https://uweed.ch/en/cbd-products/slow-weed-snow-white-cbg-flower-outdoor/	First Class CBD	Bio Outdoor Cannabis is a Gentle, full-bodied, earthy CBD Cannabis grown according to the BIO guidelines on an organic field in Lucerne. Best BIO Quality custom handmade.The strain is heavily cannabis indica heavy and strong. With almost 10% CBD (98,500mg / kg) very good outdoor organic values. The value of the THC is low at 0.556% (5’560 mg per kilo) and is clearly below the required <1% THC per…	Earthy	Flower
Mini Mix Minibuds • Small CBD Buds Indoor	https://uweed.ch/en/cbd-products/b-chill-mini-mix-minibuds-small-cbd-buds-indoor/	Slow Weed	Pink lady, like apples?Some flowers tend towards pink, smell rather sweet and are very light when smoked.Available in a normal version (large hand-cleaned buds), or in a popcorn version, slightly smaller machine-cleaned buds.Algae bag: Just as Slow Weed grows hemp naturally, they have also researched and designed eco-friendly packaging in line with their green philosophy. Slow Weed is proud to di…	Sweet	Flower
Pure Orange One Pre-Rolls • CBD Joints Indoor	https://uweed.ch/en/cbd-products/first-class-cbd-pure-orange-one-pre-rolls-cbd-joints-indoor/	Qualicann	The name is a statement, so are the flowers that go with it! The Banana Diesel by Qualicann impresses not only with its high cannabinoid content, but also with its incomparable scent. Intensely sweet like brown bananas and diesel.Sounds special, and it is!The indoor CBD flowers Banana Diesel by Qualicann convinced us immediately. The relatively small plant bears lush, juicy flowers that give off …	Sweet, Diesel	Pre Roll
Green Skunk Pre-Rolls • CBD Joints Outdoor	https://uweed.ch/en/cbd-products/b-chill-green-skunk-pre-rolls-cbd-joints-outdoor/	B-Chill	Are you into mojito cocktails? Then you’ll love our new indoor CBD strain!Mojito offers small, green CBD flowers with a delicious lime aroma and a slight mint note!This is a CBD flower that has been grown in Valais and lovingly nurtured during its growth and flowering. It is very pleasant to smoke and contains 14% of CBD and 0.6% of THC!Try the Mojito now to discover this delicious cocktail of fl…	Lime, Mint	Pre Roll
Alpenzwerg • CBD Flower Outdoor	https://uweed.ch/en/cbd-products/pure-alpenzwerg-cbd-flower-outdoor/	Floralpes	Discover Candy Kush Indoor CBD flowers from Floralpes brand, a premium CBD hemp variety produced in Switzerland without any pesticides or chemical fertilizers. You will enjoy the delicious notes of this hemp CBD tasty sweet caramel and spices, ending on a more floral smell.Indulge yourself with Floralpes Indoor Candy Kush CBD flowers and enjoy very compact and perfectly hand-manicured cannabis fl…	Sweet (Caramel), Spicy, Floral, Sweet (Strawberry)	Flower
Lemon Passion Popcorn • Small CBD Buds Indoor	https://uweed.ch/en/cbd-products/green-passion-lemon-passion-popcorn-small-cbd-buds-indoor/	Floralpes	Discover the CBD Lemon Haze Indoor flowers from Floralpes brand, a premium CBD hemp variety produced in Switzerland without any pesticides or chemical fertilizers. You will enjoy the delicious citrus and lemon notes of this CBD hemp, with pine aromas in the aftertaste.Let yourself be tempted by the CBD Indoor Lemon Haze flowers from Floralpes and enjoy very compact and perfectly hand-manicured ca…	Citrus, Pine	Flower
Ice Cream • CBD Flower Outdoor	https://uweed.ch/en/cbd-products/slow-weed-ice-cream-cbd-flower-outdoor/	Floralpes	Discover Amnesia Haze Indoor CBD flowers from Floralpes, a premium CBD hemp variety produced in Switzerland without any pesticides or chemical fertilizers. You will enjoy the delicious and powerful notes of this CBD hemp, giving off an intense earthy smell, partly due to its maturation of over 20 days. There is the famous taste of Haze, a spicy and herbaceous mixture, which makes this product a m…	Earthy, Spicy, Herbaceous	Flower
White Russian Minibuds • Small CBD Buds Greenhouse	https://uweed.ch/en/cbd-products/slow-weed-white-russian-minibuds-small-cbd-buds-greenhouse/	Floralpes	Discover Harlequin Indoor CBD flowers from Floralpes brand, a premium CBD hemp variety produced in Switzerland without any pesticides or chemical fertilizers. You will enjoy the delicious and powerful notes of this CBD hemp, giving off an intense earthy smell and a more gourmet taste with notes of mint, citrus and vanilla. There’s the famous Haze taste on the palate, a spicy and herbal blend that…	Earthy, Mint, Citrus, Vanilla, Sweet	Flower
No 1 • CBD Flower Indoor	https://uweed.ch/en/cbd-products/hempy-no-1-cbd-flower-indoor/	Floralpes	Discover the CBD Strawberry Greenhouse flowers of the Floralpes brand, a variety of premium CBD hemp produced in Switzerland without any pesticides or chemical fertilizers. You will appreciate the delicious and greedy notes of this hemp CBD, giving off a fruity and sweet smell which then gives way to a little taste of strawberry. We find in mouth the famous taste of the Strawberry which allows yo…	Fruity, Sweet, Strawberry	Flower
Strawberry Minibuds • Small CBD Buds Indoor	https://uweed.ch/en/cbd-products/hempy-strawberry-minibuds-small-cbd-buds-indoor/	Floralpes	Discover Harley Quinn Greenhouse CBD flowers from Floralpes brand, a premium CBD hemp variety produced in Switzerland without any pesticides or chemical fertilizers. You will enjoy the delicious and gourmet notes of this CBD hemp, giving off earthy and spicy flavors that promise you a unique flavor with every puff. You will find in mouth the famous taste of the Harley Quinn which allows you to en…	Earthy, Spicy, Skunk	Flower
Animal Face	https://islandsmoke.com/shop/?dtche%5Bproduct%5D=/embedded-menu/island-smoke/product/animal-face-50851	Carmel Cannabis	Bred by Seed Junky Genetics in California, Animal Face is an ultra-potent, flavourful sativa dominant hybrid created through crossing the Face Off OG clone and Animal Mints male. Our version of Animal Face was selected out of 100 different phenos, not only for its high potency and terpene profile, but also because of its unique flavours of lemon and cake. Because it’s just the right thing to do, …	Lemon, Cake	Flower
Organic Maple Kush	https://islandsmoke.com/shop/?dtche%5Bproduct%5D=/embedded-menu/island-smoke/product/organic-maple-kush	The Green Organic Dutchman	Organic Maple Kush is a certified organic indica bud grown in living soil, getting its name from the maple syrup used to feed the soil it grows in. Its dense round buds with dark purple leaves bring with it a tropical, fruity, kush-like finish, a result of Myrcene and Farnescene terpenes that dominate this strains aroma and flavour.	Tropical (Myrcene), Fruity (Farnesene), Kush-like	Flower
Shred - Tropic Thunder - Sativa	https://islandsmoke.com/shop/?dtche%5Bproduct%5D=/embedded-menu/island-smoke/product/shred-tropic-thunder-sativa	SHRED	A combination of strains with citrus & tropical aromas. Your lift ticket down a citrusy slope of tropical proportions! Take your taste buds on a trip. <This tropical citrus blend is a vacation for all the senses. Except, way cheaper than an actual vacation. A combination of pre-shredded whole-flower with citrus and tropical aromas. Like a trip, where the only thing you need to pack is a bowl.	Citrus, Tropical	Flower
Wedding Pie	https://islandsmoke.com/shop/?dtche%5Bproduct%5D=/embedded-menu/island-smoke/product/wedding-pie-83389	Back Forty	Perfect for those sunny afternoons in the Back Forty, Wedding Pie is the marriage of Wedding Cake x Grape Pie. This strain can reach potencies of up to 28% and is grown with organic practices in an advanced hybrid greenhouse. These vibrant green buds also have a flair of purple, 2.89% total terpene content and a spicy, cracked pepper profile. The top terpenes are trans-caryophyllene, linalool, fa…	Spicy, Cracked Pepper (Trans-Caryophyllene), Sweet (Linalool), Citrus (Limonene)	Flower
1964 - Organic Death Bubba - Indica	https://islandsmoke.com/shop/?dtche%5Bproduct%5D=/embedded-menu/island-smoke/product/1964-organic-death-bubba-indica	1964	Coming from a cross of Bubba Kush and D. Star, D. Bubba is an indica cultivar that was prominent on the Canadian legacy market. With predominant notes of pine and musk, this cultivar hits the mark with consumers looking for a classic, old-school Kush profile. All D. Bubba flower is hang dried for 14 days, cold cured and non-irradiated to ensure optimal quality.	Pine, Musk	Flower
1964 - Organic Gelato #41 - Hybrid	https://islandsmoke.com/shop/?dtche%5Bproduct%5D=/embedded-menu/island-smoke/product/1964-organic-gelato-41-hybrid	1964	Gelato #41 is a legendary cultivar that comes from a cross of Thin Mint GSC and Sunset Sherbet. Known for its sweet and herbal aromas, this product is the perfect option for a seasoned consumer who's looking for a potent and flavourful cultivar. Grown in our living soil, hang dried for 14 days, cold cured and non-irradiated.	Sweet, Herbal	Flower
Amnesia Haze	https://islandsmoke.com/shop/?dtche%5Bproduct%5D=/embedded-menu/island-smoke/product/amnesia-haze-72089	Station House	Classic Station House whole flower Amnesia Haze is a sativa with crisp, fresh and energizing aromas of pine and citrus. Amnesia Haze comes in our convenient pouch with a humidity device for lasting freshness. Quality cannabis, everyday fares.	Pine, Citrus	Flower
Animal Mints	https://islandsmoke.com/shop/?dtche%5Bproduct%5D=/embedded-menu/island-smoke/product/animal-mints	Back Forty	Animal Mints is a cross between Animal Cookies x SinMint Cookies. This strain can reach potencies of up to 25% and is always grown with organic practices in an advanced hybrid greenhouse. Dusted with trichomes, these buds are bright green with hints of purple. With a total terpene content of 1.73%, the top terpenes are Caryophyllene, Farnesene, Limonene, Linalool, and Humulene. All of this culmin…	Sweet, Minty	Flower
Atomic Sour Grapefruit	https://islandsmoke.com/shop/?dtche%5Bproduct%5D=/embedded-menu/island-smoke/product/atomic-sour-grapefruit	Spinach	Boom go the terpenes, this next-level strain packs grapefruit flavour at near nuclear levels. Exclusive to Spinach™, this indica hybrid will absolutely blow you away.	Citrus, N/A	Flower
BC Organic Island Pink Kush	https://islandsmoke.com/shop/?dtche%5Bproduct%5D=/embedded-menu/island-smoke/product/bc-organic-island-pink-kush	Simply Bare	BC Organic Island Pink Kush is a FVOPA certified, indica-dominant flower featuring pink-hued pistils that cover dense, sticky buds frosted in trichomes. A heavy hitting cultivar hailing from the revered OG Kush, Island Pink Kush fuses floral and diesel aromas with undertones of earthy pine and citrus. Grown in living soil, hang dried for 14 days and cold cured, it is packaged in a recyclable glas…	Floral, Diesel, Earthy, Pine, Citrus	Flower
BOLD - Death Star - Indica	https://islandsmoke.com/shop/?dtche%5Bproduct%5D=/embedded-menu/island-smoke/product/bold-death-star-indica	BOLD Cultivation	Death Star is a powerful cross of Sensi Star x Sour Diesel. This pungent, high THC indica-dominant strain will captivate you with its sticky buds and strong, skunky aroma of diesel, earth and pine. BOLD Craft Cannabis is indoor grown, small batch, hang dried, slow cured and hand trimmed.	Diesel, Earth, Pine	Flower
Banana Cream	https://islandsmoke.com/shop/?dtche%5Bproduct%5D=/embedded-menu/island-smoke/product/banana-cream	Potluck	Potluck indica-dominant hybrid will launch with Banana Cream and will continually introduce new boutique strains as product sells out. This strain emits strong notes of bananas, with a hint of orange and spearmint, and expresses tight lime green buds.	Bananas, Orange, Spearmint, Lime	Flower
Banana OG	https://islandsmoke.com/shop/?dtche%5Bproduct%5D=/embedded-menu/island-smoke/product/banana-og	Back Forty	Settle in for a tropical, slow-burn with the delightful sativa that is Banana OG. Packed in a resealable pouch, and with a high THC potency. Take a trip, and explore the Back Forty with this cross between Banana Kush x OG Kush.	N/A	Flower
Beaver Tail	https://islandsmoke.com/shop/?dtche%5Bproduct%5D=/embedded-menu/island-smoke/product/beaver-tail-65538	Weed Me Limited Batch	A proprietary indica strain that crosses Pink Gelato with Kush Mints 11. Beaver Tail is high in THC and offers a heavy, relaxing body high without clouding the mind. This strain has darker green buds with trichomes that put out a sweet and earthy aroma alongside hints of diesel and pine. Not for novice THC consumers, Beaver Tail is potent with a heavy hitting high that can certainly couch lock.	Sweet, Earthy, Diesel, Pine	Flower
Berry Cream Puff	https://islandsmoke.com/shop/?dtche%5Bproduct%5D=/embedded-menu/island-smoke/product/berry-cream-puff	Pure Sunfarms	Berry Cream Puff is a powerhouse sativa with irresistible aromatics and a THC potency range of 20-26%. This creamy Cake Crasher cross boasts freshly baked notes of berry, gas, and dairy from terpenes caryophyllene, limonene, and linalool. Its vibrant buds don flecks of purple hidden beneath a rich frosting of trichomes. Hand-harvested and hand groomed.	Berry, Gas, Dairy (Caryophyllene), Citrus (Limonene), Floral (Linalool)	Flower
Big Bag O' Buds - CombOz: GMO Cookies + Ultra Sour - Hybrid	https://islandsmoke.com/shop/?dtche%5Bproduct%5D=/embedded-menu/island-smoke/product/big-bag-o-buds-comboz-gmo-cookies-ultra-sour-hybrid	Big Bag O' Buds	On the outside, this is a shiny bag that delivers the quality you expect from BBOB: big bag, big buds and big terpenes. But inside we’ve got two different strains freshly sealed in their own bags. In this case it's Ultra Sour, which is a sativa known for big sour and diesel aromas, as well as a separate bag of indica dominant GMO Cookies, which delivers dank and musty vibes with notes of diesel a…	Sour, Diesel, Dank, Musty, Citrus	Flower
Big Bag O' Buds - CombOz: ICC + Ultra Sour - Hybrid	https://islandsmoke.com/shop/?dtche%5Bproduct%5D=/embedded-menu/island-smoke/product/big-bag-o-buds-comboz-icc-ultra-sour-hybrid	Big Bag O' Buds	We've taken two strains that slap and put them under one roof. Dank, earthy and sweet indica dominant I.C.C. and sour diesel-laden sativa dominant Ultra Sour. One big bag divided into two, so that each strain gets its own pouch.	Dank, Earthy, Sweet, Sour Diesel	Flower
Billy's Pheno	https://islandsmoke.com/shop/?dtche%5Bproduct%5D=/embedded-menu/island-smoke/product/billy-s-pheno	Carmel Cannabis	At Carmel, incredible flower all starts with a pheno hunt, where we work through hundreds of seeds to find our unicorn. Billy's Pheno features the latest drop that was selected by our Flower Manager, for its unique terpene profile, bag appeal and cannabinoid profile. Because it’s just the right thing to do, all our flower is hang dried, hand trimmed, slow cold cured, and hand packaged. We believe…	N/A	Flower
Blue Lime Pie	https://islandsmoke.com/shop/?dtche%5Bproduct%5D=/embedded-menu/island-smoke/product/blue-lime-pie	Wagners	Purple hues contrast sharply with orange pistils and are balanced by different shades of green. A hybrid strain that leans slightly to the indica side of the spectrum and smokes with flavours of citrus, orange zest and earth. WAGNERS believe in hard work and Well Made Weed.	Citrus, Orange zest, Earth	Flower
Blueberry	https://islandsmoke.com/shop/?dtche%5Bproduct%5D=/embedded-menu/island-smoke/product/blueberry	Spinach	Blueberry Seagal is a Color Cannabis Indica-dominant strain that has been hand selected by our phenotype hunters. This strain has crisp concentrated hints of blueberries while harbouring sweet floral undertones. The flowers are light green with light orange hues throughout.	Blueberry, Sweet, Floral	Flower
Blueberry Seagal	https://islandsmoke.com/shop/?dtche%5Bproduct%5D=/embedded-menu/island-smoke/product/blueberry-seagal-47546	Color Cannabis	Blueberry Seagal is a Color Cannabis Indica-dominant strain that has been hand selected by our phenotype hunters. This strain has crisp concentrated hints of blueberries while harbouring sweet floral undertones. The flowers are light green with light orange hues throughout.	Blueberry, Sweet, Floral	Flower
Bubble Mints	https://islandsmoke.com/shop/?dtche%5Bproduct%5D=/embedded-menu/island-smoke/product/bubble-mints	Pure Sunfarms	Seriously smooth with aromas of mint, sweet and dairy, Bubble Mints is a hybrid cross of famous parent strains, Wedding Cake and Wedding Crasher. This handpicked phenotype offers fruit-forward flavours from terpenes including caryophyllene, limonene, and linalool. Grown in Pure Sunfarms’ modern greenhouse in BC’s Fraser Valley, its green buds show hints of violet underneath a generous layer of fr…	Mint, Sweet, Dairy, Fruit-forward (Caryophyllene), Fruit-forward (Limonene), Fruit-forward (Linalool)	Flower
CNDYLND	https://islandsmoke.com/shop/?dtche%5Bproduct%5D=/embedded-menu/island-smoke/product/cndylnd-26002	Contraband	CNDYLND grows heavy colas, each looking like they were rolled in crystals with orange hairs woven throughout. CNDYLND combines a sweet start with a pungent, piney finish, giving this strain a unique and earthy nose.	Sweet, Earthy, Piney	Flower
CanWe - TF Pink Kush - Indica	https://islandsmoke.com/shop/?dtche%5Bproduct%5D=/embedded-menu/island-smoke/product/canwe-tf-pink-kush-indica	CanWe	TF Pink Kush is classic high-THC indica strain with an instantly recognizable sweet, sour, and earthy profile. CanWe is a minority owned producer located in Grand Valley, Ontario. From our deep fresh water source to the hydroponic small batch indoor grow and hang dry finish, every step of our process is designed to enhance and elevate the flower's natural characteristics.	Sweet, Sour, Earthy	Flower
Carmel - Slurty3 - Indica	https://islandsmoke.com/shop/?dtche%5Bproduct%5D=/embedded-menu/island-smoke/product/carmel-slurty3-indica	Carmel Cannabis	Pheno hunted by us in-house, and bred by Purple City Genetics, Slurty3 was created by crossing Slurricane x Gelato 33. This highly potent strain is characterized by dense marbled buds and an unforgettable pungent aroma of gas, cake and fruit. Because it’s the right thing to do, all of our flower is hang dried, hand trimmed, slow cold cured, and hand packaged. We believe fresh and terpy is best, s…	Gas, Cake, Fruit	Flower
Cherry Jam	https://islandsmoke.com/shop/?dtche%5Bproduct%5D=/embedded-menu/island-smoke/product/cherry-jam	Wagners	The contrast between light and deep greens, broken up by big hits of purple, create a striking camouflage effect. Cherry Jam gives off aromas of sweet fruit and an almost skunky Christmas cake. The smoke itself is smooth, flavourful and can be described as sour cherry and rich dried fruits.	Sweet fruit, Skunky, Sour cherry, Rich dried fruits	Flower
Chocolate Mint OG Grind	https://islandsmoke.com/shop/?dtche%5Bproduct%5D=/embedded-menu/island-smoke/product/chocolate-mint-og-grind	Steel City Green	An indica dominant hybrid strain featuring genetics from Emerald OG and Grandaddy Purple emitting tangy aromas reminiscent of citrus and mint.	Citrus, Mint	Flower
Cobra Lips	https://islandsmoke.com/shop/?dtche%5Bproduct%5D=/embedded-menu/island-smoke/product/cobra-lips	BZAM	Cobra Lips is a small-batch sativa from BZAM offering very strong THC potency potential. If the name isn’t enough to spark your imagination, try sparking up this cross between Chemdawg and Appalachia and experience its fruity, sour, earthy and citrus flavours for yourself. Didn’t think you’d get a chance to taste Cobra Lips in your lifetime, did you? Well pucker up. Wham. Zing. Whoosh. Everything…	Fruity, Sour, Earthy, Citrus	Flower
Cocoa Bomba	https://islandsmoke.com/shop/?dtche%5Bproduct%5D=/embedded-menu/island-smoke/product/cocoa-bomba	Spinach	A cultivar with rich, velvety chocolate aromas. Spinach has cooked up a cultivar that’s caked in frosted trichomes and sprinkled with unique terpenes that makes this exclusive Spinach™ Cocoa Bomba the perfect satisfaction for anyones sweet tooth.	Chocolate, Sweet	Flower
Color Cannabis - Balanced Mango Haze Sativa	https://islandsmoke.com/shop/?dtche%5Bproduct%5D=/embedded-menu/island-smoke/product/color-cannabis-balanced-mango-haze-sativa	Color Cannabis	Mango Haze is a Sativa strain, crossed with Northern Lights #5, Skunk, and Haze to create this fruity variety. This specific strain has also been cross-bred with an unknown CBD strain. Mango Haze exhibits a distinctive mango aroma coupled with spicy, sour undertones. The flowers are dark green, resinous and dense with bright orange pistils. Our product is grown locally in Strathroy, Ontario just …	Mango, Spicy, Sour	Flower
Color Cannabis - CBD Interlude - Sativa	https://islandsmoke.com/shop/?dtche%5Bproduct%5D=/embedded-menu/island-smoke/product/color-cannabis-cbd-interlude-sativa	Color Cannabis	Interlude is a high-CBD phenotype of the Cannatonic cannabis strain. The cultivar has a THC:CBD ratio of 1:15, meaning this strain induces little to no psychoactive effects. Interlude’s naturally occurring terpenes have an aroma of pine, spice and woody undertones, with large, airy resinous flower.	Pine, Spice, Woody	Flower
Cuban Linx	https://islandsmoke.com/shop/?dtche%5Bproduct%5D=/embedded-menu/island-smoke/product/cuban-linx	Tribal	Cuban Linx is a high THC genetic with a generous richness of exotic terpenes. It delivers a euphoric, energizing high that uplifts and boosts creativity.	N/A	Flower
D*gg lbs - Atomic GG - Whole Flower - Hybrid	https://islandsmoke.com/shop/?dtche%5Bproduct%5D=/embedded-menu/island-smoke/product/d-gg-lbs-atomic-gg-whole-flower-hybrid	D*gg lbs	Here is something truly special, coming at you is that Guava'z #74 x Biscotti. Sweet dank guava with gas, with dark green buds and a silver coating of trichomes. It's that top shelf cannabis goodness.	Sweet, Dank, Guava, Gas	Flower
D*gg lbs - Cryptic Chronic - Indica	https://islandsmoke.com/shop/?dtche%5Bproduct%5D=/embedded-menu/island-smoke/product/d-gg-lbs-cryptic-chronic-indica-65975	D*gg lbs	Introducing Cryptic Chronic, a premium craft cannabis strain that embodies the laid-back lifestyle of the West Coast and old school hip hop. This indica dominant cultivar is the perfect choice for those who appreciate the finer things in life and enjoy to	N/A	Flower
D*gg lbs - Lodi Dodi OG - Indica	https://islandsmoke.com/shop/?dtche%5Bproduct%5D=/embedded-menu/island-smoke/product/d-gg-lbs-lodi-dodi-og-indica	D*gg lbs	This classic indica-dominant cultivar boasts a rich and complex aroma profile that is sure to please even the most sophisticated of cannabis connoisseurs. Bred and selected for its unique aromas and taste, you can expect intense flavours of sour strawberry candy and gassy petrol. Lodi Dodi OG is gonna leave you feeling fresh, dressed like a million bucks. Don’t dilly dally, get yours today.	Sour Strawberry Candy, Gassy Petrol	Flower
Daily Special - El Chemino - Sativa	https://islandsmoke.com/shop/?dtche%5Bproduct%5D=/embedded-menu/island-smoke/product/daily-special-el-chemino-sativa	Daily Special	Introducing El Chemino, an exciting new strain by Daily Special. Grown in Kingsville, Ontario, El Chemino is a West Coast-inspired strain with lineage from Chemdawg x SFV OG Kush – a rare variant of OG Kush originating from Southern California. The result is a high-THC and highly aromatic sativa flower with a deeply alluring aroma of lemon spice mixed with bright touches of floral and citrus. El …	Lemon Spice, Floral, Citrus	Flower
Dankmeister XL	https://islandsmoke.com/shop/?dtche%5Bproduct%5D=/embedded-menu/island-smoke/product/dankmeister-xl	SHRED	In honour of your commitment to the most classic of all smoking devices, SHRED crafted a special treat. Meet Dankmeister XL Bong Blend, SHRED’s chunky cousin made specifically for bong & pipe smokers. The XL grind allows you to pack a tighter, smoother bowl while maintaining airflow between the coarse chunks of sweet dankness. You might be thinking “but all you did is shred it less!”. Yes, that’s…	N/A	Flower
Divvy - Pink Gas - Hybrid	https://islandsmoke.com/shop/?dtche%5Bproduct%5D=/embedded-menu/island-smoke/product/divvy-pink-gas-hybrid	Divvy	From the plugs who brought you some of your faves, Divvy's got you with Pink Gas. A cross of 33 Splitter x Peach Ozz, Pink Gas has big resinous buds and gives you a strong fuel aroma off the flower with gassy and gelato terpenes. Expect high THC and bang for your buck.	Fuel, Gassy, Gelato	Flower
Early Glue RBx 1 #15	https://islandsmoke.com/shop/?dtche%5Bproduct%5D=/embedded-menu/island-smoke/product/early-glue-rbx-1-15	OGEN	This unique strain is the reverse back-cross of (GG4 x Black Fire F-1) with the original GG4. Our knockout indica pheno was selected for its larger bract size, delivering a higher density of trichomes for a more robust cannabinoid and terpene profile. The result? A distinctly creamy aroma with a funky floral finish.Our locally grown, small batch buds are hand-trimmed to preserve trichomes and we …	Creamy, Funky floral	Flower
Edison - Limelight - Sativa	https://islandsmoke.com/shop/?dtche%5Bproduct%5D=/embedded-menu/island-smoke/product/edison-limelight-sativa-6584	Edison Cannabis Co.	Sativa dominant Limelight from Edison is characterized by its tangy, sour flavour, lush bud structure, moss green highlights and heavy THC. Every plant at Edison is nurtured in data-backed, strain-specific grow rooms with customized micro-climates to ensure consistent quality. Limelight is packed with a dual boost humidity pack to preserve freshness. Because the only place dry herb belongs is in …	N/A	Flower
Frosted Cream Puffs	https://islandsmoke.com/shop/?dtche%5Bproduct%5D=/embedded-menu/island-smoke/product/frosted-cream-puffs	Spinach	Dive into a baker’s bowl of frosting, sweetness and colours with this decadent and frosty flower. With crystal clear buds, and creamy flavours, Spinach® Frosted Cream Puffs takes you on a delicious journey that thrills all your senses. With strain lineage from Snow Lotus & Girl Scout Cookies, this cultivar hits when it comes to looks, tastes, smells, and feels. Caked with stick-to-your-fingers tr…	Sweet, Creamy	Flower
Funk Master	https://islandsmoke.com/shop/?dtche%5Bproduct%5D=/embedded-menu/island-smoke/product/funk-master	SHRED	We've captured the essence of real dank nugs with skunky, gas and earthy aromas that bring the funk. A combination of sweet skunk, funky cheese and pungent diesel notes. Get down and get dank with Funk Master.	Skunky, Gas, Earthy, Sweet, Funky Cheese, Pungent Diesel	Flower
Galactic Rntz	https://islandsmoke.com/shop/?dtche%5Bproduct%5D=/embedded-menu/island-smoke/product/gmo-cookies-5665	Tribal	T-10! Start your rocket engines! Fresh off the exhale of Galactic Runtz you'll swear you were standing on a launch-pad watching your first space craft blast off! The gasoline flavour and "High-octane" horsepower are noticeably intense from this powerful Indica dominant strain. Parent genetics are Falcon 9 (Sunset sherbet x Tina) and Runtz (Zkittles x Gelato). Expect a strong fuel flavour with fru…	Gasoline, Fruity	Flower
Gasberry Pie	https://islandsmoke.com/shop/?dtche%5Bproduct%5D=/embedded-menu/island-smoke/product/galactic-rntz-1560	Daily Special	Daily Special’s Gasberry Pie is dried flower at a low price. Distinguished by medium-sized, lime-green buds with purple streaks and high trichome density. Bred from Wedding Cake and Jet Fuel genetics, Gasberry Pie carries very rich and distinct notes of berries, gasoline, and wood. All our dried flower is grown under the highest quality standards.	Berries, Gasoline, Wood	Flower
Gelato Mint	https://islandsmoke.com/shop/?dtche%5Bproduct%5D=/embedded-menu/island-smoke/product/gasberry-pie	Tribal	Tribal's Gelato Mint 3.5g is hang dried, slow cured in curing barrels, and hand trimmed for final packaging in an air-tight tin can for ultimate freshness. Gelato Mint is an Indica-dominant strain that produces elevated levels terpenes. As its name suggests, Gelato Mint smells like a fresh mint dessert with strong pepper notes and earthy pine undertones. Due to its rich terpene profile, Gelato Mi…	Mint, Earthy, Pepper, Pine	Flower
Ghost Drops - Phantom Slime Bag - Indica	https://islandsmoke.com/shop/?dtche%5Bproduct%5D=/embedded-menu/island-smoke/product/gelato-mint-38965	Ghost Drops	Phantom OG is a Ghost Drops-exclusive cross of three OG Kush varieties (OG Kush x Tahoe OG x SFV OG). Deep green buds covered in well-preserved trichome heads that offer a lemony, piney, minty aroma and flavour. Phantom OG is available in Slimebags. These are for the real smokers looking to enjoy a pack of Ghost Drops premium indoor flower.	Lemony, Piney, Minty	Flower
Go Steady Black Cherry Punch	https://islandsmoke.com/shop/?dtche%5Bproduct%5D=/embedded-menu/island-smoke/product/ghost-drops-phantom-slime-bag-indica	FIGR	Go Steady Black Cherry Punch is an Indica-dominant hybrid with sweet cherry and citrus flavours. Its deep purple and dark forest green flowers are peppered with fiery orange pistils (hairs), giving this strain a uniquely juicy appearance.	Sweet, Cherry, Citrus	Flower
Good Supply - Grower's Choice - Sativa	https://islandsmoke.com/shop/?dtche%5Bproduct%5D=/embedded-menu/island-smoke/product/go-steady-black-cherry-punch	Good Supply	High-quality bud at a great price; we’re taking it to the next level with Grower's Choice. This high-potency sativa strain is your best bet for getting high-quality buds at a great price. What do we have to say about it? It’ll get you high.	N/A	Flower
Good Supply - Ice Cream Cake - Indica	https://islandsmoke.com/shop/?dtche%5Bproduct%5D=/embedded-menu/island-smoke/product/good-supply-grower-s-choice-sativa	Good Supply	Ice Cream Cake is the ultimate form of cake. Just look at it: supremely frosty, dense and delightful, ultimately potent. That’s right, this icy indica is more potent than expected with creamy, lip-smacking flavour – especially in flower. Take a whiff of the sweet citrus and diesel notes from the dominant caryophyllene, humulene and limonene terpenes and try to tell us this Ice Cream Cake doesn’t …	Sweet (Limonene), Citrus (Limonene), Diesel (Limonene)	Flower
Good Supply - Jean Guy -Sativa	https://islandsmoke.com/shop/?dtche%5Bproduct%5D=/embedded-menu/island-smoke/product/good-supply-ice-cream-cake-indica	Good Supply	Terpenes - Beta-Caryophyllene, Limonene, Linalool, Myrcene, Terpinolene... Strain - Jean Guy... Jean Guy’s limonene-rich terpene profile gives it its signature citrusy taste. The very green sativa-dominant strain is greenhouse-grown in a natural and ecologically friendly environment, and has very strong THC potency. It’s available in many dried flower weights and pre-roll packs.	Citrus (Limonene)	Flower
Good Supply - Pineapple Express - Hybrid	https://islandsmoke.com/shop/?dtche%5Bproduct%5D=/embedded-menu/island-smoke/product/good-supply-pineapple-express-hybrid	Good Supply	Don’t you know Inzane in the Membrane is loco? Okay, let’s be real for a minute. Whether you’re taking hits from the bong, rolling one up, or hitting the dry herb vape – this sativa is going to be in your top five. Just check the track list: high THC with citrus, pine and tangy hits from the dominant caryophyllene, terpinolene and humulene terpenes. We’re talking all bops, no flops. These buds sh…	Citrus (Caryophyllene), Pine (Caryophyllene), Tangy (Terpinolene)	Flower
Good Supply - Sweet Berry Kush - Indica	https://islandsmoke.com/shop/?dtche%5Bproduct%5D=/embedded-menu/island-smoke/product/good-supply-sweet-berry-kush-indica	Good Supply	Terpenes - Beta-Caryophyllene, Limonene, Linalool, Myrcene, Terpinolene... Strain - Jean Guy... Jean Guy’s limonene-rich terpene profile gives it its signature citrusy taste. The very green sativa-dominant strain is greenhouse-grown in a natural and ecologically friendly environment, and has very strong THC potency. It’s available in many dried flower weights and pre-roll packs.	Citrus (Limonene)	Flower
Grower's Choice Indica	https://islandsmoke.com/shop/?dtche%5Bproduct%5D=/embedded-menu/island-smoke/product/grower-s-choice-indica-26096	Good Supply	High-quality bud at a great price; we’re taking it to the next level with Grower's Choice. This high-potency indica strain is your best bet for getting high-quality buds at a great price. What do we have to say about it? It’ll get you high.	N/A	Flower
HEXO - Gas - Indica	https://islandsmoke.com/shop/?dtche%5Bproduct%5D=/embedded-menu/island-smoke/product/hexo-gas-indica	HEXO	HEXO Gas allows you to explore a rotating selection of quality single strain flower, carefully chosen for dominant diesel aromas courtesy of terpenes such as myrcene and b-caryophyllene. Exact strain will be shown on label. Pre-milled for convenience.	Diesel (Myrcene), Diesel (Beta-caryophyllene)	Flower
Hectane	https://islandsmoke.com/shop/?dtche%5Bproduct%5D=/embedded-menu/island-smoke/product/hectane	Strains Limited	Hectane features oversized olive green buds with vivid amber hairs and a thick frosty blanket of glittering white crystal trichomes. Aromas of spicy mocha coffee and fruity herbs are released. The flavor is of sweet chocolate with hints of fresh ripe berries.	Spicy mocha coffee, Fruity herbs, Sweet chocolate, Fresh ripe berries	Flower
Highland Grow - Dankarooz - Indica	https://islandsmoke.com/shop/?dtche%5Bproduct%5D=/embedded-menu/island-smoke/product/highland-grow-dankarooz-indica	Highland Grow	Highland Grow’s indica dominant Dankarooz is a heavy hitting cross of Dank Dough and Rntz. The bright limonene nose is backed by an intense blueberry diesel that gives it a truly spectacular aroma and flavour profile. You don’t just smoke, you Dankarooz.	Limonene (Limonene), Diesel, Blueberry	Flower
Hiway - Fast Lane Sativa	https://islandsmoke.com/shop/?dtche%5Bproduct%5D=/embedded-menu/island-smoke/product/hiway-fast-lane-sativa-10973	Hiway	Hiway Fast Lane sativa is a strain specific product where the strain rotates from lot to lot to allow you to try a variety of new and exciting batches. It has very strong THC potency and minimal CBD, carefully cultivated to bring you cannabis at a great price that doesn’t compromise on quality.	N/A	Flower
Hiway - Slow Lane Indica	https://islandsmoke.com/shop/?dtche%5Bproduct%5D=/embedded-menu/island-smoke/product/hiway-slow-lane-indica-11880	Hiway	Hiway Slow Lane indica is a strain specific product where the strain rotates from lot to lot to allow you to try a variety of new and exciting batches. It has very strong THC potency and minimal CBD, carefully cultivated to bring you cannabis at a great price that doesn’t compromise on quality.	N/A	Flower
Indica	https://islandsmoke.com/shop/?dtche%5Bproduct%5D=/embedded-menu/island-smoke/product/indica-99743	Grasslands	Ready to meet the very berry Kush of your dreams? Good, because it’s love at first sight with Sweet Berry Kush. Unveil the big berry and citrus sweet aromas underpinned with the slight diesel and earthiness of this fruity indica beauty. With a dense, tight bud structure and frosted like a wedding cake, you’ll want it to be death till you part. Vibrant green buds speckled with burnt orange pistils…	Berry, Citrus (Limonene), Diesel, Earthy, Sweet	Flower
Indica	https://islandsmoke.com/shop/?dtche%5Bproduct%5D=/embedded-menu/island-smoke/product/indica-58368	Daily Special	The name is Daily Special Indica, and don't expect a fancy description. We believe that truly great weed has only three ingredients: good bud, plenty of THC, and a low price. Simple as that. So, if you're looking for the best bong for your buck, order the best for less, served daily.	N/A	Flower
Indica 24	https://islandsmoke.com/shop/?dtche%5Bproduct%5D=/embedded-menu/island-smoke/product/indica-24	Canaca	Canaca's Indica 24 milled flower is carefully crafted using a proprietary blend of highly aromatic, trichome-dense, hand-harvested indica whole flower to yield a delightful combination of fruity, herbal and earthy flavours. Indica 24 is milled into a ready to roll product for convenience and provides a potent THC experience.	Fruity, Herbal, Earthy	Flower
Indica Bud | 28g	https://islandsmoke.com/shop/?dtche%5Bproduct%5D=/embedded-menu/island-smoke/product/indica-bud-28g	Simple Stash	Cannabis with medium THC potency potential for consumers seeking to unwind with good value products. Our cannabis has milder effects that will leave consumers with just the right amount of warm and fuzzy, for a more enjoyable experience .	N/A	Flower
Indica Cropped Harvest | 14g	https://islandsmoke.com/shop/?dtche%5Bproduct%5D=/embedded-menu/island-smoke/product/indica-cropped-harvest-14g	Divvy	Already milled and ready to roll… or vape… or pack a bowl. Divvy’s indica-dominant flower is available in bulk 14g bags containing gently ground from whole flower.	N/A	Flower
Jet Fuel Gelato	https://islandsmoke.com/shop/?dtche%5Bproduct%5D=/embedded-menu/island-smoke/product/jet-fuel-gelato	Pure Sunfarms	Jet Fuel Gelato is a potent, high-THC cultivar born in the Pacific Northwest, covered in a thick layer of frosty trichomes. A dairy and diesel-driven hybrid, it presents aromas of citrus and pepper from dominant terpenes caryophyllene, myrcene and linalool. Its dense, sage green buds show flashes of purple and coral. The flowers are hand harvested, dry trimmed and packed fresh.	Citrus (Caryophyllene), Pepper (Caryophyllene), Diesel	Flower
Kiwi Lime Punch	https://islandsmoke.com/shop/?dtche%5Bproduct%5D=/embedded-menu/island-smoke/product/kiwi-lime-punch	Spinach	This dank tropical strain sure packs a punch. Kiwi Lime Punch combines unique flavours and aromas of kiwi and lime to create a strain fit for a vacation. With high terpene counts of limonene, caryophyllene and farnesene, you’ll feel like you’ve got your feet in the sand and your head in the clouds. With parent strains of Zkittles and Atom Splitter, this cultivar packs a powerful fruity punch.	Kiwi, Lime (Limonene), Fruity, Tropical	Flower
Kolab Project - 950 Series Mint Cream Pie - Indica	https://islandsmoke.com/shop/?dtche%5Bproduct%5D=/embedded-menu/island-smoke/product/kolab-project-950-series-mint-cream-pie-indica	Kolab Project	An indulgent cross between Banana OG x Ice Cream Cake with myrcene, caryophyllene, humulene, pinene & limonene. 950 Series Banana Cream Pie delivers a heavy dose of sweet, creamy notes with spice and a clean finish. Packaged in a resealable pouch with a humidity pack to preserve freshness, go analogue with the 950 Series, where the best genetics, growers and an unwavering commitment to quality me…	Sweet (Limonene), Creamy, Spice, N/A	Flower
LA Kush Cake	https://islandsmoke.com/shop/?dtche%5Bproduct%5D=/embedded-menu/island-smoke/product/la-kush-cake-16503	Top Leaf	Both scrumptiously smooth and surprisingly strong, Top Leaf LA Kush Cake is proof that sometimes it is possible to have your cake and smoke it too. Treat yourself to a sweet vanilla scent and indulge in its minty flavor―this easy smoking indica really does take the cake.	Sweet, Vanilla, Minty	Flower
Lemon Ziddy	https://islandsmoke.com/shop/?dtche%5Bproduct%5D=/embedded-menu/island-smoke/product/lemon-ziddy	Steel City Green	Lemon Ziddy Grind by Steel City Green is a sativa dominant hybrid strain featuring whole flower milled to perfection for easy rolling, packing, baking or vaping. This strain features genetics from Las Vegas Lemon Skunk and Zktlz. Lemon Ziddy Grind flaunts green and yellow flowers that emit a fruity, sweet, citrus and lemon-Pledge like aroma to bolster a raw citrus flavor. Prominent terpenes in th…	Fruity, Sweet, Citrus (Caryophyllene), Lemon (Pinene)	Flower
Lemon Ziddy Grind	https://islandsmoke.com/shop/?dtche%5Bproduct%5D=/embedded-menu/island-smoke/product/lemon-ziddy-grind	Steel City Green	Lemon Ziddy Grind by Steel City Green is a sativa dominant hybrid strain featuring whole flower milled to perfection for easy rolling, packing, baking or vaping. This strain features genetics from Las Vegas Lemon Skunk and Zktlz. Lemon Ziddy Grind flaunts green and yellow flowers that emit a fruity, sweet, citrus and lemon-Pledge like aroma to bolster a raw citrus flavor. Prominent terpenes in th…	Citrus, Sweet, Fruity, Lemon-Pledge, Caryophyllene, Pinene, Bumulene	Flower
Loot Bag Grind	https://islandsmoke.com/shop/?dtche%5Bproduct%5D=/embedded-menu/island-smoke/product/loot-bag-grind	Steel City Green	Loot Bag Grind offers a variety of exclusive hybrid cultivars from the Steel City Green strain library. Like a true loot bag, you never know what you are going to get. Take a chance, and perhaps you will get the opportunity to indulge in a small-batch never before seen Steel City cultivar, or maybe an aromatic fusion of complimentary strains. Each pouch of Loot Bag Grind contains whole flower mil…	N/A	Flower
Monkey Butter	https://islandsmoke.com/shop/?dtche%5Bproduct%5D=/embedded-menu/island-smoke/product/monkey-butter	Good Supply	This $#!% is bananas! Monkey Butter is on the loose and someone should call animal control, because this indica is a beast at 20-26% THC. It’s nutty with earth and woodsy aromas thanks to the dominant terpenes of caryophyllene, cedrene and humulene. So quit your monkeying around and indulge in these compact light green buds with amber pistils that shimmer with milky trichomes. Because this cross …	Earthy (Caryophyllene), Woodsy (Cedrene), Nutty, Indica	Flower
Mood Ring - MR Sommelier Selection Indica	https://islandsmoke.com/shop/?dtche%5Bproduct%5D=/embedded-menu/island-smoke/product/mood-ring-mr-sommelier-selection-indica	Mood Ring	In an endless quest to discover the finest flower, our cannabis sommelier meticulously evaluates and selects Canada's best cannabis to bring you MR Sommelier Selection Indica. With 20+ years of cannabis experience, our sommelier has mastered the art of pheno-hunting and evaluating premium cannabis. Their dedication to excellence ensures that this flower will appeal to even the most discerning can…	N/A	Flower
Orange Layer Cake	https://islandsmoke.com/shop/?dtche%5Bproduct%5D=/embedded-menu/island-smoke/product/orange-layer-cake	Potluck	Potluck sativa will launch with Mimosa and will continually introduce new boutique strains as product sells out. Orange Layer Cake has a strong aroma and flavour that reminds you of its namesake - with notes of fruit and citrus flavours bursting through.	Fruit, Citrus	Flower
Organic Sugar Bush	https://islandsmoke.com/shop/?dtche%5Bproduct%5D=/embedded-menu/island-smoke/product/organic-sugar-bush	The Green Organic Dutchman	Organic Sugar Bush is a potent sativa with fruity, sweet aromas reminiscent of ripe melon and passion fruit.	Fruity, Sweet, Ripe Melon, Passion Fruit	Flower
[truncated: 717 more rows]
